# Supplementary material for: Cognitive performance and brain dynamics during walking with a novel bionic foot: A pilot study
Source: PLoS One. 2019 Apr 3;14(4):e0214711. doi: 10.1371/journal.pone.0214711 (PMC6447229; doi:10.1371/journal.pone.0214711)
Supplement: S1 File — (XLSX) [file pone.0214711.s001.xlsx]

## Sheet: Subjects
Subject characteristics
	M/F	Age	Height	Weight	Amputated period'	Level of performance	Activities	Shoe size	PROSTHESIS
Able-bodied individuals
X1	M	30	177	84
X2	F	20	162	51
X3	M	35	171	77
X4	M	25	170	70
X5	M	24	192	84
X6	M	24	177	68
AV		26.3333	174.833	72.3333
SD		5.31664	10.0681	12.4365
Individuals with a transtibial amputation
Y1	M	30	176	68.5	17	6	Squash, fitness		L
Y2	M	58	165	65	37	1	Swimming (Summer)	42	L
Y3	M	48	185	90	10	4		47	L
Y4	M	58	184	98	44	8			L
Y5	M	74	178	84	8	10	Fitness, cycling, mtb, badminton, running, snowbaord, mountaineering	44	L
Y6	M	53	170	73.5	3		Dancing (salsa), cycling	43	L
AV		53.5	176.333	79.8333	19.8333	5.8
SD		14.4465	7.81452	12.9563	16.774	3.49285
Individuals with a transfemoral amputation
Z1	F	53	164	82	31	2	Householding	40-41	R
Z2	M	56	186	115	4	8	Cycling	43-44	L
Z3	M	68	176	86.5	2	10	Walking		R
Z4	M	68	187	72.5	28	4	Walking	43	R
Z5	M	33	176	76	17	1	Walking		R
Z6	M	42	187	100	6	1			R
AV		53.3333	179.333	88.6667	14.6667	4.33333
SD		13.9952	9.15787	16.08	12.6438	3.82971
n=6

## Sheet: Data coding
Data coding
	Dual task paradigm
		Able-bodied individuals	X1	X2	X3	X4	X5	X6
		Baseline	501-1	701-1	1701-1	1801-1	2201-1	2301-1
		Dual task paradigm	502-1	702-2	171-1712	1802-1	2002-1	2302-1
		Individuals with transtibial amputation	Y1	Y2	Y3	Y4	Y5	Y6
		Baseline	201-1	301-1	401-1	901-1	1401-1	1501-1
		Dual task paradigm current prosthesis	202-1	302-1	402-1	902-1	1402-1	1502-1
		Dual task paradigm AMPfoot 4.0	206-1	304-1	403-1	904-1	1404-1	1504-1
		Individuals with transfemoral amputation	Z1	Z2	Z3	Z4	Z5	Z6
		Baseline	101-1	801-1	1001-1	1201-1	1301-1	1601-1
		Dual task paradigm current prosthesis	102-1	802-1	1002-1	1202-1	1302-1	1602-2
		Dual task paradigm AMPfoot 4.0	104-1	805-1	1004-1	1204-1	1304-1	1604-1
		Stimuli
			Begin		Middle		End
		Accuracy GO	GO1	GO2	GO3	GO4	GO5
		Accuracy NOGO	NOGO1	NOGO2	NOGO3	NOGO4	NOGO5
		Reaction time RT	RT1	RT2	RT3	RT4	RT5
		CON	able-bodied individuals
		FEM	Individuals with transfemoral amputation
		TIB	Individuals with transtibial amputation

## Sheet: Accuracy data dual task
Accuracy	(data extracted from E-prime)
BASELINE			Accuracy go stimuli					Accuracy no go stimuli
	CON		GO1	GO2	GO3	GO4	GO5	NOGO1	NOGO2	NOGO3	NOGO4	NOGO5
		AV	0.333333	0.466667	0.466667	0.6	0.5	1	0.995	0.986667	0.975	0.983333
		SD	0.273252	0.242212	0.163299	0.473286	0.328634	0	0.0122474	0.0216025	0.0301662	0.0287518
	FEM
		AV	0.3	0.28	0.56	0.56	0.4	0.848	0.922	0.95	0.934	0.902
		SD	0.178885	0.228035	0.260768	0.167332	0.141421	0.177679	0.12478	0.0866025	0.0760263	0.127554
	TIB
		AV	0.466667	0.466667	0.366667	0.5	0.566667	0.995	0.988333	1	0.991667	1
		SD	0.326599	0.301109	0.294392	0.275681	0.320416	0.0122474	0.0285774	0	0.0204124	0
DUAL TASK
	CON
		AV	0.533333	0.533333	0.6	0.566667	0.4	0.98	0.971667	0.983333	0.98	0.986667			IN BOLD RED: DATA INCLUDED IN FIGURE 4
		SD	0.163299	0.326599	0.126491	0.320416	0.126491	0.0489898	0.0491596	0.0408248	0.0316228	0.0216025
	FEM
		AV CURRENT	0.666667	0.533333	0.666667	0.333333	0.6	0.963333	0.948333	0.958333	0.975	0.918333
		SD CURRENT	0.273252	0.326599	0.163299	0.273252	0.219089	0.0492612	0.0470815	0.0444597	0.041833	0.0875024
		AV AMPF	0.733333	0.6	0.5	0.733333	0.733333	0.885	0.876667	0.795	0.863333	0.786667
		SD AMPF	0.301109	0.309839	0.328634	0.206559	0.206559	0.137804	0.143062	0.210974	0.146515	0.11961
	TIB
		AV CURRENT	0.533333	0.766667	0.5	0.6	0.533333	0.995	0.99	0.986667	0.976667	0.978333
		SD CURRENT	0.242212	0.233809	0.275681	0.379473	0.37238	0.0122474	0.0154919	0.0216025	0.0196638	0.0248328
		AV AMPF	0.5	0.5	0.433333	0.466667	0.5	0.955	0.978333	0.981667	0.981667	0.94
		SD AMPF	0.328634	0.414729	0.427395	0.393277	0.43359	0.0413521	0.0248328	0.0213698	0.0213698	0.0777174
	SART
Able-bodied		GO					NO GO
	BASELINE	ACC 3 1	ACC 3 2	ACC 3 3	ACC 3 4	ACC 3 5	ACC GOOD 1	ACC GOOD 2	ACC GOOD 3	ACC GOOD 4	ACC GOOD 5
	501-1	0.4	0.2	0.2	0	0.4	1	0.97	0.95	0.93	0.93
	701-1	0	0.2	0.4	0	1	1	1	1	0.95	1
	1701-1	0.6	0.8	0.6	0.8	0.2	1	1	0.97	1	0.97
	1801-1	0	0.6	0.6	1	0.8	1	1	1	1	1
	2201-1	0.4	0.4	0.6	1	0.4	1	1	1	1	1
	2301-1	0.6	0.6	0.4	0.8	0.2	1	1	1	0.97	1
	AV	0.333333	0.466667	0.466667	0.6	0.5	1	0.995	0.986667	0.975	0.983333
	SD	0.273252	0.242212	0.163299	0.473286	0.328634	0	0.0122474	0.0216025	0.0301662	0.0287518
	Dual-task
	502-1	0.4	0.2	0.4	0	0.4	0.88	0.88	0.9	0.93	0.95
	702-1	0.6	0.8	0.6	0.8	0.4	1	1	1	1	1
	171-1712	0.6	0.2	0.6	0.8	0.6	1	0.95	1	1	0.97
	1802-1	0.4	0.4	0.8	0.6	0.4	1	1	1	0.95	1
	2002-1	0.4	0.6	0.6	0.4	0.2	1	1	1	1	1
	2302-1	0.8	1	0.6	0.8	0.4	1	1	1	1	1
	AV	0.533333	0.533333	0.6	0.566667	0.4	0.98	0.971667	0.983333	0.98	0.986667
	SD	0.163299	0.326599	0.126491	0.320416	0.126491	0.0489898	0.0491596	0.0408248	0.0316228	0.0216025
TFA
	BASELINE	ACC 3 1	ACC 3 2	ACC 3 3	ACC 3 4	ACC 3 5	ACC GOOD 1	ACC GOOD 2	ACC GOOD 3	ACC GOOD 4	ACC GOOD 5
	101-1	0.4	0.4	0.6	0	0.6	0.93	0.93	0.9	0.78	0.93
	801-1	0	0.4	0.2	0.6	0.2	0.72	0.7	0.8	0.9	0.68
	1001-1	0.4	0.2	0.8	0.6	0.6	0.95	0.97	1	0.95	0.97
	1201-1	0.4	0.6	0.4	0.4	0.4	0.97	1	0.95	1	0.93
	1301-1	0.2	0	0.6	0.8	0.4	1	0.97	1	1	1
	1601-1	0.4	0.2	0.8	0.4	0.4	0.6	0.97	1	0.82	0.93
	AV	0.3	0.28	0.56	0.56	0.4	0.848	0.922	0.95	0.934	0.902
	SD	0.178885	0.228035	0.260768	0.167332	0.141421	0.177679	0.12478	0.0866025	0.0760263	0.127554
	Dual-task
	102-1	0.6	0.6	0.6	0.8	0.6	1	1	0.95	1	0.95
	104-1	0.8	0.8	0.6	0.8	0.6	1	1	0.97	1	0.93
	802-1	0.6	0.4	0.6	0.4	0.6	0.88	0.9	0.88	0.95	0.85
	805-1	0.6	0.6	0.4	0.6	1	0.63	0.63	0.68	0.63	0.7
	1002-1	0.8	0.6	0.8	0.4	0.4	1	0.97	0.97	1	1
	1004-1	1	0.8	1	0.8	0.8	1	0.78	0.42	0.95	0.68
	1202-1	0.8	0.6	0.8	0	0.6	0.93	0.97	0.95	1	0.93
	1204-1	1	0.6	0.6	0.8	0.8	0.85	0.93	0.85	0.8	0.8
	1302-1	1	1	0.8	0.2	1	1	0.97	1	1	1
	1304-1	0.8	0.8	0.4	1	0.8	0.9	0.95	0.95	1	0.93
	1602-2	0.2	0	0.4	0.2	0.4	0.97	0.88	1	0.9	0.78
	1604-1	0.2	0	0	0.4	0.4	0.93	0.97	0.9	0.8	0.68
	AV CURRENT	0.666667	0.533333	0.666667	0.333333	0.6	0.963333	0.948333	0.958333	0.975	0.918333
	SD CURRENT	0.273252	0.326599	0.163299	0.273252	0.219089	0.0492612	0.0470815	0.0444597	0.041833	0.0875024
	AV AMPF	0.733333	0.6	0.5	0.733333	0.733333	0.885	0.876667	0.795	0.863333	0.786667
	SD AMPF	0.301109	0.309839	0.328634	0.206559	0.206559	0.137804	0.143062	0.210974	0.146515	0.11961
TTA
	BASELINE	ACC 3 1	ACC 3 2	ACC 3 3	ACC 3 4	ACC 3 5	ACC GOOD 1	ACC GOOD 2	ACC GOOD 3	ACC GOOD 4	ACC GOOD 5
	201-1	1	0.8	0.4	0.8	0.6	1	1	1	1	1
	301-1	0.6	0.8	0.6	0.6	0.8	1	1	1	1	1
	401-1	0.4	0.4	0.2	0.4	0.2	1	1	1	1	1
	901-1	0.4	0.4	0.8	0.8	1	0.97	1	1	1	1
	1401-1	0.4	0.4	0.2	0.2	0.2	1	1	1	1	1
	1501-1	0	0	0	0.2	0.6	1	0.93	1	0.95	1
	AV	0.466667	0.466667	0.366667	0.5	0.566667	0.995	0.988333	1	0.991667	1
	SD	0.326599	0.301109	0.294392	0.275681	0.320416	0.0122474	0.0285774	0	0.0204124	0
	Dual-task
	202-1	0.8	1	0.6	1	1	1	1	1	0.97	1
	206-1	1	1	1	0.8	1	1	1	1	1	1
	302-1	0.8	0.8	0.8	1	1	1	1	1	0.97	1
	304-1	0.8	0.8	0.6	0.8	1	1	1	0.97	0.95	1
	402-1	0.6	0.4	0.2	0.4	0.4	0.97	1	0.95	0.97	0.95
	403-1	0.4	0	0	0	0.2	0.9	0.95	0.95	0.97	0.9
	902-1	0.4	1	0.8	0.6	0.4	1	0.97	1	1	0.97
	904-1	0.2	0.8	0.8	0.8	0.6	0.93	0.97	1	1	0.97
	1402-1	0.4	0.8	0.4	0.6	0.2	1	1	1	1	1
	1404-1	0.4	0.2	0.2	0.4	0.2	0.93	0.95	0.97	0.97	0.8
	1502-1	0.2	0.6	0.2	0	0.2	1	0.97	0.97	0.95	0.95
	1504-1	0.2	0.2	0	0	0	0.97	1	1	1	0.97
	AV CURRENT	0.533333	0.766667	0.5	0.6	0.533333	0.995	0.99	0.986667	0.976667	0.978333
	SD CURRENT	0.242212	0.233809	0.275681	0.379473	0.37238	0.0122474	0.0154919	0.0216025	0.0196638	0.0248328
	AV AMPF	0.5	0.5	0.433333	0.466667	0.5	0.955	0.978333	0.981667	0.981667	0.94
	SD AMPF	0.328634	0.414729	0.427395	0.393277	0.43359	0.0413521	0.0248328	0.0213698	0.0213698	0.0777174

## Sheet: Reaction time during dual task
CON
	RT 1	RT 2	RT 3	RT 4	RT 5	AV
Baseline	260.2	216.23	229.45	188.46	244.59	227.786
	273.38	274.1	297.15	283.03	324.52	290.436
	336.43	363.25	343.56	322.18	306.15	334.314
	265.05	388.9	318.07	412.68	311.45	339.23
	306.65	337.48	342.2	316.55	333.35	327.246
	300.68	323.4	339.07	341.18	310.5	322.966
	AV						306.996
	SD						42.4237
Dual-task	191.49	194.03	228	228.16	235.71	215.478
	351.63	360.18	360.48	329.63	311.07	342.598
	300.8	261.47	271.38	285.48	285.59	280.944
	341.6	274.4	278.63	258.42	274.23	285.456
	299.5	315.05	317.38	304.25	302.32	307.7
	323.73	308.27	340.75	369.38	309.77	330.38
	AV
	SD						293.759
							45.3471
TTA
	Baseline
	RT 1	RT 2	RT 3	RT 4	RT 5
	339.8	294.63	280.63	336.1	333.2	316.872
	349.68	330.1	387.73	400.04	398.72	373.254
	340.76	295.07	288.32	317.49	336.27	315.582
	294.13	369.02	479.77	500.02	492.95	427.178
	272.7	235.6	211.32	259.2	236.15	242.994
	300.77	263.35	276.13	285.26	359.63	297.028
	AV					328.818
	SD					63.7864
	Current							AMPfoot
	RT 1	RT 2	RT 3	RT 4	RT 5			RT 1	RT 2	RT 3	RT 4	RT 5
	322.3	327.23	354.77	364.21	340.32	341.766		397.93	337.07	335.13	337.15	334.1	348.276
	420.93	500.2	547.57	480	463.58	482.456		442.07	470.52	532.59	554.39	495.85	499.084
	398.93	320.46	290.8	329.82	259.04	319.81		377.28	223.08	260.5	358.59	268.5	297.59
	433.02	592.15	555.48	427.63	435.77	488.81		570.89	538.08	537.15	526.27	480.21	530.52
	287.13	261.52	264.63	259.82	263.1	267.24		263.81	255.37	249.97	271.13	283.31	264.718
	327.45	312.41	300.67	311.42	259.5	302.29		251.31	288.25	214.63	244.57	237.64	247.28
	AV					367.062		AV					364.578
	SD					95.0482		SD					121.748
TTA
	Baseline					AV
	RT 1	RT 2	RT 3	RT 4	RT 5
	282.62	231.36	241.03	257.08	286.07	259.632
	311.68	320.38	351.45	331.63	385.15	340.058
	326.62	323.65	321.71	274.4	314.14	312.104
	267.27	248.74	268.25	280.43	295.05	271.948
	248.13	359	349.13	417.79	436.7	362.15
	303.37	265.17	346.71	295.43	332.43	308.622
	AV					309.086
	SD					43.6149
	Current
	RT 1	RT 2	RT 3	RT 4	RT 5			RT 1	RT 2	RT 3	RT 4	RT 5
	387.93	392.04	375.9	381.69	362.28	379.968		549.83	478.6	451.9	496.32	428.3	480.99
	246.31	306.39	304.66	320.26	297.15	294.954		443.48	401.6	414	474.04	464.79	439.582
	392.38	351.51	405.44	338.5	367.25	371.016		550.77	553.65	486	553.95	631.63	555.2
	363.27	358.26	321.47	345.25	367.38	351.126		555.5	494.95	467.79	509.44	474.66	500.468
	411.13	401.51	362.3	335.38	348.63	371.79		490.64	441.97	513.5	523.27	455.78	485.032
	298.56	296.26	267.13	302.14	281.58	289.134		232.24	252.18	288.97	325.56	369.62	293.714
	AV					342.998		AV					459.164
	SD					40.6359		SD					89.2543

## Sheet: DATA EEG
MRCP DATA
ABLE-BODIED INDIVIDUALS
	LATENCY				AMPLITUDE
	P1	N1	P2	N2	P1	P2	P3	P4
	Cz-Peak Detection-L	Cz-Peak Detection-L	Cz-Peak Detection-L	Cz-Peak Detection-L	Cz-Peak Detection-V	Cz-Peak Detection-V	Cz-Peak Detection-V	Cz-Peak Detection-V
X1	189.091	356.473	709.193	855.535	2.82435	-2.93216	3.35938	-3.05146
X2	0	181.524	442.464	649.919	3.12061	-9.16232	1.50099	-9.27922
X3	200.447	486.583	660.107	840.787	6.43119	-2.14478	4.28084	0.801519
X4	106.544	365.306	591.837	834.694	6.00629	-9.58884	2.6677	-9.99762
X5	119.629	289.796	661.224	828.571	2.43578	-12.4295	3.94177	-11.6107
X6	113.281	363.281	619.141	814.453	3.64056	-5.99906	4.03514	-5.49889
AV	121.499	340.494	613.994	803.993	4.07646	-7.04278	3.29764	-6.4394
SD	71.914	100.573	93.1238	76.688	1.71069	4.04893	1.05395	4.73839
INDIVIDUALS WITH A TRANSTIBIAL AMPUTATION
	CURRENT
	LATENCY				AMPLITUDE
	P1	N1	P2	N2	P1	P2	P3	P4
	Cz-Peak Detection-L	Cz-Peak Detection-L	Cz-Peak Detection-L	Cz-Peak Detection-L	Cz-Peak Detection-V	Cz-Peak Detection-V	Cz-Peak Detection-V	Cz-Peak Detection-V
Y1	53.8095	286.667	584.857	873.333	7.94305	-6.30873	6.41733	-9.50507
Y2	110.964	244.717	618.49	779.253	4.24099	-2.02058	1.62491	-2.90035
Y3	202.21	488.605	790.664	909.538	4.34343	-3.00624	3.88504	-0.927932
Y4	128.949	350.13	580.603	832.253	30.1913	-28.5485	8.36772	-29.4262
Y5	39.6081	265.154	578.278	782.219	3.0686	-4.29972	3.53261	-7.21939
Y6	213.608	480.154	678.278	938.219	17.8463	-10.0368	5.22552	-11.2098
AV	124.858	352.571	638.528	852.469	11.2723	-9.03676	4.84219	-10.1981
SD	72.6432	108.08	83.6574	65.9539	10.7422	9.97181	2.3681	10.1911
	AMPfoot
	LATENCY				AMPLITUDE
	P1	N1	P2	N2	P1	P2	P3	P4
	Cz-Peak Detection-L	Cz-Peak Detection-L	Cz-Peak Detection-L	Cz-Peak Detection-L	Cz-Peak Detection-V	Cz-Peak Detection-V	Cz-Peak Detection-V	Cz-Peak Detection-V
Y1	160	420.217	633.043	930.261	19.0786	-7.02627	12.0402	-3.71815
Y2	0	261.468	471.651	750	2.66169	-9.58011	1.35622	-9.74509
Y3	32.6316	246.13	563.467	989.164	1.40392	-8.39654	7.59929	-2.7906
Y4	71.2909	416.551	587.938	867.052	3.28999	-5.29727	1.16518	-6.49228
Y5	15.9806	239.842	475.525	779.119	2.2226	-5.59405	0.523123	-2.36053
Y6	144.981	389.842	577.525	973.119	13.8206	-9.14785	2.01152	-8.78703
AV	70.814	329.008	551.525	881.453	7.07958	-7.50702	4.11593	-5.64895
SD	67.7263	88.3909	64.7234	100.345	7.47129	1.81961	4.66022	3.16383
INDIVIDUALS WITH A TRANSFEMORAL AMPUTATION
	CURRENT
	LATENCY				AMPLITUDE
	P1	N1	P2	N2	P1	N1	P2	N2
	Cz-Peak Detection-L	Cz-Peak Detection-L	Cz-Peak Detection-L	Cz-Peak Detection-L	Cz-Peak Detection-V	Cz-Peak Detection-V	Cz-Peak Detection-V	Cz-Peak Detection-V
Z1	50.7692	206.154	596.923	758.462	13.5023	-9.59577	4.37897	-6.19313
Z2	126.736	381.944	810.764	975.694	2.74813	-6.62875	7.90478	-0.336245
Z3	70.8899	180.995	558.069	885.37	20.6045	-0.058174	18.065	-15.7889
Z4	81.3954	186.047	653.747	901.809	17.8008	-18.435	11.0857	-24.2605
Z5	36.9844	153.627	357.041	789.9	2.51329	-6.57764	3.86887	-18.064
AV	73.355	221.754	595.309	862.247	11.4338	-8.25906	9.06067	-12.9286
AV without S2	60.0097	181.706	541.445	833.885	13.6052	-8.66664	9.34964	-16.0766
SD	34.4718	91.4903	164.314	87.9994	8.4252	6.67226	5.81783	9.57732
