# Supplementary material for: Cognitive performance and brain dynamics during walking with a novel bionic foot: A pilot study
Source: PLoS One. 2019 Apr 3;14(4):e0214711. doi: 10.1371/journal.pone.0214711 (PMC6447229; doi:10.1371/journal.pone.0214711)
Supplement: S2 File — (ZIP) [file pone.0214711.s002.zip]

Archive with 147 entries (144 files):
- Dual-task datasets/Able-bodied individuals/
- Dual-task datasets/Able-bodied individuals/SART-1701-1702.edat2
- Dual-task datasets/Able-bodied individuals/SART-1701-1702.txt
- Dual-task datasets/Able-bodied individuals/SART-1701-1702-ExperimentAdvisorReport.xml
- Dual-task datasets/Able-bodied individuals/SART-171-1712.edat2
- Dual-task datasets/Able-bodied individuals/SART-171-1712.txt
- Dual-task datasets/Able-bodied individuals/SART-171-1712-ExperimentAdvisorReport.xml
- Dual-task datasets/Able-bodied individuals/SART-1801-1.edat2
- Dual-task datasets/Able-bodied individuals/SART-1801-1.txt
- Dual-task datasets/Able-bodied individuals/SART-1801-1-ExperimentAdvisorReport.xml
- Dual-task datasets/Able-bodied individuals/SART-1802-1.edat2
- Dual-task datasets/Able-bodied individuals/SART-1802-1.txt
- Dual-task datasets/Able-bodied individuals/SART-1802-1-ExperimentAdvisorReport.xml
- Dual-task datasets/Able-bodied individuals/SART-2002-1.edat2
- Dual-task datasets/Able-bodied individuals/SART-2002-1.txt
- Dual-task datasets/Able-bodied individuals/SART-2002-1-ExperimentAdvisorReport.xml
- Dual-task datasets/Able-bodied individuals/SART-2201-1.edat2
- Dual-task datasets/Able-bodied individuals/SART-2201-1.txt
- Dual-task datasets/Able-bodied individuals/SART-2201-1-ExperimentAdvisorReport.xml
- Dual-task datasets/Able-bodied individuals/SART-2301-1.edat2
- Dual-task datasets/Able-bodied individuals/SART-2301-1.txt
- Dual-task datasets/Able-bodied individuals/SART-2301-1-ExperimentAdvisorReport.xml
- Dual-task datasets/Able-bodied individuals/SART-2302-1.edat2
- Dual-task datasets/Able-bodied individuals/SART-2302-1.txt
- Dual-task datasets/Able-bodied individuals/SART-2302-1-ExperimentAdvisorReport.xml
- Dual-task datasets/Able-bodied individuals/SART-501-1.edat2
- Dual-task datasets/Able-bodied individuals/SART-501-1.txt
- Dual-task datasets/Able-bodied individuals/SART-501-1-ExperimentAdvisorReport.xml
- Dual-task datasets/Able-bodied individuals/SART-502-1.edat2
- Dual-task datasets/Able-bodied individuals/SART-502-1.txt
- Dual-task datasets/Able-bodied individuals/SART-502-1-ExperimentAdvisorReport.xml
- Dual-task datasets/Able-bodied individuals/SART-701-1.edat2
- Dual-task datasets/Able-bodied individuals/SART-701-1.txt
- Dual-task datasets/Able-bodied individuals/SART-701-1-ExperimentAdvisorReport.xml
- Dual-task datasets/Able-bodied individuals/SART-702-1.edat2
- Dual-task datasets/Able-bodied individuals/SART-702-1.txt
- Dual-task datasets/Able-bodied individuals/SART-702-1-ExperimentAdvisorReport.xml
- Dual-task datasets/TFA/
- Dual-task datasets/TFA/SART-1001-1.edat2
- Dual-task datasets/TFA/SART-1001-1.txt
- Dual-task datasets/TFA/SART-1001-1-ExperimentAdvisorReport.xml
- Dual-task datasets/TFA/SART-1002-1.edat2
- Dual-task datasets/TFA/SART-1002-1.txt
- Dual-task datasets/TFA/SART-1002-1-ExperimentAdvisorReport.xml
- Dual-task datasets/TFA/SART-1004-1.edat2
- Dual-task datasets/TFA/SART-1004-1.txt
- Dual-task datasets/TFA/SART-1004-1-ExperimentAdvisorReport.xml
- Dual-task datasets/TFA/SART-101-1.edat2
- Dual-task datasets/TFA/SART-101-1.txt
- Dual-task datasets/TFA/SART-101-1-ExperimentAdvisorReport.xml
- Dual-task datasets/TFA/SART-102-1.edat2
- Dual-task datasets/TFA/SART-102-1.txt
- Dual-task datasets/TFA/SART-102-1-ExperimentAdvisorReport.xml
- Dual-task datasets/TFA/SART-104-1.edat2
- Dual-task datasets/TFA/SART-104-1.txt
- Dual-task datasets/TFA/SART-104-1-ExperimentAdvisorReport.xml
- Dual-task datasets/TFA/SART-1201-1.edat2
- Dual-task datasets/TFA/SART-1201-1.txt
- Dual-task datasets/TFA/SART-1201-1-ExperimentAdvisorReport.xml
- Dual-task datasets/TFA/SART-1202-1.edat2
- Dual-task datasets/TFA/SART-1202-1.txt
- Dual-task datasets/TFA/SART-1202-1-ExperimentAdvisorReport.xml
- Dual-task datasets/TFA/SART-1204-1.edat2
- Dual-task datasets/TFA/SART-1204-1.txt
- Dual-task datasets/TFA/SART-1204-1-ExperimentAdvisorReport.xml
- Dual-task datasets/TFA/SART-1301-1.edat2
- Dual-task datasets/TFA/SART-1301-1.txt
- Dual-task datasets/TFA/SART-1301-1-ExperimentAdvisorReport.xml
- Dual-task datasets/TFA/SART-1302-1.edat2
- Dual-task datasets/TFA/SART-1302-1.txt
- Dual-task datasets/TFA/SART-1302-1-ExperimentAdvisorReport.xml
- Dual-task datasets/TFA/SART-1304-1.edat2
- Dual-task datasets/TFA/SART-1304-1.txt
- Dual-task datasets/TFA/SART-1304-1-ExperimentAdvisorReport.xml
- Dual-task datasets/TFA/SART-1601-1.edat2
- Dual-task datasets/TFA/SART-1601-1.txt
- Dual-task datasets/TFA/SART-1601-1-ExperimentAdvisorReport.xml
- Dual-task datasets/TFA/SART-1602-2.edat2
- Dual-task datasets/TFA/SART-1602-2.txt
- Dual-task datasets/TFA/SART-1602-2-ExperimentAdvisorReport.xml
- Dual-task datasets/TFA/SART-1604-1.edat2
- Dual-task datasets/TFA/SART-1604-1.txt
- Dual-task datasets/TFA/SART-1604-1-ExperimentAdvisorReport.xml
- Dual-task datasets/TFA/SART-801-1.edat2
- Dual-task datasets/TFA/SART-801-1.txt
- Dual-task datasets/TFA/SART-801-1-ExperimentAdvisorReport.xml
- Dual-task datasets/TFA/SART-802-1.edat2
- Dual-task datasets/TFA/SART-802-1.txt
- Dual-task datasets/TFA/SART-802-1-ExperimentAdvisorReport.xml
- Dual-task datasets/TFA/SART-805-1.edat2
- Dual-task datasets/TFA/SART-805-1.txt
- Dual-task datasets/TFA/SART-805-1-ExperimentAdvisorReport.xml
- Dual-task datasets/TTA/
- Dual-task datasets/TTA/SART-1401-1.edat2
- Dual-task datasets/TTA/SART-1401-1.txt
- Dual-task datasets/TTA/SART-1401-1-ExperimentAdvisorReport.xml
- Dual-task datasets/TTA/SART-1402-1.edat2
- Dual-task datasets/TTA/SART-1402-1.txt
- Dual-task datasets/TTA/SART-1402-1-ExperimentAdvisorReport.xml
- Dual-task datasets/TTA/SART-1404-1.edat2
- Dual-task datasets/TTA/SART-1404-1.txt
- Dual-task datasets/TTA/SART-1404-1-ExperimentAdvisorReport.xml
- Dual-task datasets/TTA/SART-1501-1.edat2
- Dual-task datasets/TTA/SART-1501-1.txt
- Dual-task datasets/TTA/SART-1501-1-ExperimentAdvisorReport.xml
- Dual-task datasets/TTA/SART-1502-1.edat2
- Dual-task datasets/TTA/SART-1502-1.txt
- Dual-task datasets/TTA/SART-1502-1-ExperimentAdvisorReport.xml
- Dual-task datasets/TTA/SART-1504-1.edat2
- Dual-task datasets/TTA/SART-1504-1.txt
- Dual-task datasets/TTA/SART-1504-1-ExperimentAdvisorReport.xml
- Dual-task datasets/TTA/SART-201-1.edat2
- Dual-task datasets/TTA/SART-201-1.txt
- Dual-task datasets/TTA/SART-201-1-ExperimentAdvisorReport.xml
- Dual-task datasets/TTA/SART-202-1.edat2
- Dual-task datasets/TTA/SART-202-1.txt
- Dual-task datasets/TTA/SART-202-1-ExperimentAdvisorReport.xml
- Dual-task datasets/TTA/SART-206-1.edat2
- Dual-task datasets/TTA/SART-206-1.txt
- Dual-task datasets/TTA/SART-206-1-ExperimentAdvisorReport.xml
- Dual-task datasets/TTA/SART-301-1.edat2
- Dual-task datasets/TTA/SART-301-1.txt
- Dual-task datasets/TTA/SART-301-1-ExperimentAdvisorReport.xml
- Dual-task datasets/TTA/SART-302-1.edat2
- Dual-task datasets/TTA/SART-302-1.txt
- Dual-task datasets/TTA/SART-302-1-ExperimentAdvisorReport.xml
- Dual-task datasets/TTA/SART-304-1.edat2
- Dual-task datasets/TTA/SART-304-1.txt
- Dual-task datasets/TTA/SART-304-1-ExperimentAdvisorReport.xml
- Dual-task datasets/TTA/SART-401-1.edat2
- Dual-task datasets/TTA/SART-401-1.txt
- Dual-task datasets/TTA/SART-401-1-ExperimentAdvisorReport.xml
- Dual-task datasets/TTA/SART-402-1.edat2
- Dual-task datasets/TTA/SART-402-1.txt
- Dual-task datasets/TTA/SART-402-1-ExperimentAdvisorReport.xml
- Dual-task datasets/TTA/SART-403-1.edat2
- Dual-task datasets/TTA/SART-403-1.txt
- Dual-task datasets/TTA/SART-403-1-ExperimentAdvisorReport.xml
- Dual-task datasets/TTA/SART-901-1.edat2
- Dual-task datasets/TTA/SART-901-1.txt
- Dual-task datasets/TTA/SART-901-1-ExperimentAdvisorReport.xml
- Dual-task datasets/TTA/SART-902-1.edat2
- Dual-task datasets/TTA/SART-902-1.txt
- Dual-task datasets/TTA/SART-902-1-ExperimentAdvisorReport.xml
- Dual-task datasets/TTA/SART-904-1.edat2
- Dual-task datasets/TTA/SART-904-1.txt
- Dual-task datasets/TTA/SART-904-1-ExperimentAdvisorReport.xml
