# Supplementary material for: Cognitive performance and brain dynamics during walking with a novel bionic foot: A pilot study
Source: PLoS One. 2019 Apr 3;14(4):e0214711. doi: 10.1371/journal.pone.0214711 (PMC6447229; doi:10.1371/journal.pone.0214711)
Supplement: S2 File — (ZIP) [file pone.0214711.s002.zip › Dual-task datasets/TFA/SART-1301-1-ExperimentAdvisorReport.xml]

<?xml version="1.0"?>
<?xml-stylesheet type="text/xsl" href="advisor.xsl"?>
<Report xmlns:dt="urn:schemas-microsoft-com:datatypes"><ExperimentInfo><ExperimentName dt:dt="string">SART</ExperimentName><SessionDate dt:dt="string">12-14-2016</SessionDate><SessionTime dt:dt="string">14:42:46</SessionTime><Subject dt:dt="int">1301</Subject><Session dt:dt="int">1</Session><Group dt:dt="int">1</Group><TestMode dt:dt="boolean">0</TestMode><ElapsedTime dt:dt="string">4 Minutes, 18 Seconds</ElapsedTime></ExperimentInfo><TimeAuditInfo><TimeAuditObjects><TimeAuditObject><Name dt:dt="string">Slide1</Name></TimeAuditObject><TimeAuditObject><Name dt:dt="string">Slide2</Name></TimeAuditObject><TimeAuditObject><Name dt:dt="string">Slide3</Name></TimeAuditObject><TimeAuditObject><Name dt:dt="string">Slide4</Name></TimeAuditObject><TimeAuditObject><Name dt:dt="string">Slide5</Name></TimeAuditObject><TimeAuditObject><Name dt:dt="string">TextDisplay1</Name><OnsetToOnsetStats><OnsetToOnsetStat><Name dt:dt="string">TextDisplay1</Name><Expected dt:dt="string">250</Expected><Mean dt:dt="r8">249.977777777778</Mean><N dt:dt="int">45</N><StdDevP dt:dt="r8">0.147405546215556</StdDevP><StdDevS dt:dt="r8">0.149071198494464</StdDevS><Min dt:dt="r8">249</Min><Max dt:dt="r8">250</Max></OnsetToOnsetStat></OnsetToOnsetStats><OnsetDelayStats><Name dt:dt="string">TextDisplay1</Name><Mean dt:dt="r8">0.755555555555556</Mean><N dt:dt="int">45</N><StdDevP dt:dt="r8">4.50755196213621</StdDevP><StdDevS dt:dt="r8">4.55848636937723</StdDevS><Min dt:dt="r8">-1</Min><Max dt:dt="r8">26</Max></OnsetDelayStats><LoadTimeStats><Name dt:dt="string">TextDisplay1</Name><Mean dt:dt="r8">0</Mean><N dt:dt="int">0</N><StdDevP dt:dt="r8">0</StdDevP><StdDevS dt:dt="r8">0</StdDevS><Min dt:dt="r8">1.79769313486232E+308</Min><Max dt:dt="r8">-1.79769313486232E+308</Max></LoadTimeStats></TimeAuditObject><TimeAuditObject><Name dt:dt="string">TextDisplay2</Name><OnsetToOnsetStats><OnsetToOnsetStat><Name dt:dt="string">TextDisplay2</Name><Expected dt:dt="string">250</Expected><Mean dt:dt="r8">249.955555555556</Mean><N dt:dt="int">45</N><StdDevP dt:dt="r8">0.206080411018931</StdDevP><StdDevS dt:dt="r8">0.208409077149585</StdDevS><Min dt:dt="r8">249</Min><Max dt:dt="r8">250</Max></OnsetToOnsetStat></OnsetToOnsetStats><OnsetDelayStats><Name dt:dt="string">TextDisplay2</Name><Mean dt:dt="r8">0.222222222222222</Mean><N dt:dt="int">45</N><StdDevP dt:dt="r8">2.40267340813787</StdDevP><StdDevS dt:dt="r8">2.42982312196596</StdDevS><Min dt:dt="r8">-1</Min><Max dt:dt="r8">16</Max></OnsetDelayStats><LoadTimeStats><Name dt:dt="string">TextDisplay2</Name><Mean dt:dt="r8">0</Mean><N dt:dt="int">0</N><StdDevP dt:dt="r8">0</StdDevP><StdDevS dt:dt="r8">0</StdDevS><Min dt:dt="r8">1.79769313486232E+308</Min><Max dt:dt="r8">-1.79769313486232E+308</Max></LoadTimeStats></TimeAuditObject><TimeAuditObject><Name dt:dt="string">TextDisplay3</Name><OnsetToOnsetStats><OnsetToOnsetStat><Name dt:dt="string">TextDisplay3</Name><Expected dt:dt="string">250</Expected><Mean dt:dt="r8">249.955555555556</Mean><N dt:dt="int">45</N><StdDevP dt:dt="r8">0.206080411018931</StdDevP><StdDevS dt:dt="r8">0.208409077149585</StdDevS><Min dt:dt="r8">249</Min><Max dt:dt="r8">250</Max></OnsetToOnsetStat></OnsetToOnsetStats><OnsetDelayStats><Name dt:dt="string">TextDisplay3</Name><Mean dt:dt="r8">0.955555555555556</Mean><N dt:dt="int">45</N><StdDevP dt:dt="r8">4.12556019391067</StdDevP><StdDevS dt:dt="r8">4.1721781729776</StdDevS><Min dt:dt="r8">-1</Min><Max dt:dt="r8">17</Max></OnsetDelayStats><LoadTimeStats><Name dt:dt="string">TextDisplay3</Name><Mean dt:dt="r8">0</Mean><N dt:dt="int">0</N><StdDevP dt:dt="r8">0</StdDevP><StdDevS dt:dt="r8">0</StdDevS><Min dt:dt="r8">1.79769313486232E+308</Min><Max dt:dt="r8">-1.79769313486232E+308</Max></LoadTimeStats></TimeAuditObject><TimeAuditObject><Name dt:dt="string">TextDisplay4</Name><OnsetToOnsetStats><OnsetToOnsetStat><Name dt:dt="string">TextDisplay4</Name><Expected dt:dt="string">250</Expected><Mean dt:dt="r8">250</Mean><N dt:dt="int">45</N><StdDevP dt:dt="r8">0</StdDevP><StdDevS dt:dt="r8">0</StdDevS><Min dt:dt="r8">250</Min><Max dt:dt="r8">250</Max></OnsetToOnsetStat></OnsetToOnsetStats><OnsetDelayStats><Name dt:dt="string">TextDisplay4</Name><Mean dt:dt="r8">1.26666666666667</Mean><N dt:dt="int">45</N><StdDevP dt:dt="r8">4.69704398768228</StdDevP><StdDevS dt:dt="r8">4.75011961571878</StdDevS><Min dt:dt="r8">-1</Min><Max dt:dt="r8">17</Max></OnsetDelayStats><LoadTimeStats><Name dt:dt="string">TextDisplay4</Name><Mean dt:dt="r8">0</Mean><N dt:dt="int">0</N><StdDevP dt:dt="r8">0</StdDevP><StdDevS dt:dt="r8">0</StdDevS><Min dt:dt="r8">1.79769313486232E+308</Min><Max dt:dt="r8">-1.79769313486232E+308</Max></LoadTimeStats></TimeAuditObject><TimeAuditObject><Name dt:dt="string">TextDisplay5</Name><OnsetToOnsetStats><OnsetToOnsetStat><Name dt:dt="string">TextDisplay5</Name><Expected dt:dt="string">250</Expected><Mean dt:dt="r8">249.977777777778</Mean><N dt:dt="int">45</N><StdDevP dt:dt="r8">0.147405546215556</StdDevP><StdDevS dt:dt="r8">0.149071198494464</StdDevS><Min dt:dt="r8">249</Min><Max dt:dt="r8">250</Max></OnsetToOnsetStat></OnsetToOnsetStats><OnsetDelayStats><Name dt:dt="string">TextDisplay5</Name><Mean dt:dt="r8">0.555555555555556</Mean><N dt:dt="int">45</N><StdDevP dt:dt="r8">3.35032705239723</StdDevP><StdDevS dt:dt="r8">3.38818505689963</StdDevS><Min dt:dt="r8">-1</Min><Max dt:dt="r8">16</Max></OnsetDelayStats><LoadTimeStats><Name dt:dt="string">TextDisplay5</Name><Mean dt:dt="r8">0</Mean><N dt:dt="int">0</N><StdDevP dt:dt="r8">0</StdDevP><StdDevS dt:dt="r8">0</StdDevS><Min dt:dt="r8">1.79769313486232E+308</Min><Max dt:dt="r8">-1.79769313486232E+308</Max></LoadTimeStats></TimeAuditObject></TimeAuditObjects></TimeAuditInfo><AdvisorModules><AdvisorModule><Present dt:dt="boolean">1</Present><Enabled dt:dt="boolean">1</Enabled><Caption dt:dt="string">Object in experiment does not run</Caption><Description dt:dt="string">An object was created from the Toolbox in E-Studio or with E-Basic but never runs on a Procedure or through InLine script.</Description><DefinitionGuid dt:dt="string">{977A0731-ED4F-4772-BF32-4E8B2870EAED}</DefinitionGuid></AdvisorModule><AdvisorModule><Present dt:dt="boolean">1</Present><Enabled dt:dt="boolean">1</Enabled><Caption dt:dt="string">Volatile Clock</Caption><Description dt:dt="string">The E-Prime Primary Clock is configured in a way that could cause timing inconsistencies. Contact PST Tech Support to configure the clock for more stabilized performance when this finding is detected.</Description><DefinitionGuid dt:dt="string">{60BEA5C4-6FE8-4EB7-8915-AAACF8258404}</DefinitionGuid></AdvisorModule><AdvisorModule><Present dt:dt="boolean">1</Present><Enabled dt:dt="boolean">1</Enabled><Caption dt:dt="string">Procedure ends with pending InputMask objects</Caption><Description dt:dt="string">There are input masks that continue to collect responses at the end of a Procedure. To ensure that responses are collected and properly logged, set the TimeLimit property to (until feedback) or (end of proc) and the Procedure.ProcessPendingInputMasks property to All or Last.</Description><DefinitionGuid dt:dt="string">{E87CD980-15BD-4393-8583-E0E7BCC5DF3A}</DefinitionGuid></AdvisorModule><AdvisorModule><Present dt:dt="boolean">1</Present><Enabled dt:dt="boolean">1</Enabled><Caption dt:dt="string">Movie and audio stimuli not mapped</Caption><Description dt:dt="string">A movie or audio file is not using mappings available through Codec Config. Failure to map movie or audio files to specific codecs can negatively affect timing and performance of movies and sounds while running the experiment.</Description><DefinitionGuid dt:dt="string">{72A59214-3F45-4B98-84BC-4E63903B8374}</DefinitionGuid></AdvisorModule><AdvisorModule><Present dt:dt="boolean">1</Present><Enabled dt:dt="boolean">1</Enabled><Caption dt:dt="string">Duration not divisible by refresh rate</Caption><Description dt:dt="string">An object with its OnsetSync property set to (vertical blank) has a Duration value that is not divisible by the DisplayDevice calulated refresh rate, which can lead to larger OnsetDelay and other timing issues.</Description><DefinitionGuid dt:dt="string">{4AD2EB1F-8E4A-4B24-A38C-1E0EE032A9EC}</DefinitionGuid></AdvisorModule><AdvisorModule><Present dt:dt="boolean">1</Present><Enabled dt:dt="boolean">1</Enabled><Caption dt:dt="string">Non-Visual object using OnsetSync or OffsetSync</Caption><Description dt:dt="string">A non-visual object (SoundOut, SoundIn, Wait) has either of its OnsetSync or OffsetSync properties set to (vertical blank) which is usually unnecessary unless syncing with external equipment.</Description><DefinitionGuid dt:dt="string">{E1AF242F-4142-48EC-9FEE-2A47AF3176FD}</DefinitionGuid></AdvisorModule><AdvisorModule><Present dt:dt="boolean">1</Present><Enabled dt:dt="boolean">1</Enabled><Caption dt:dt="string">Text object has matching BackColor and ForeColor</Caption><Description dt:dt="string">A TextDisplay or SlideText object has BackStyle set to opaque with identical values for BackColor and ForeColor, which can lead to an object not being visible during an experiment.</Description><DefinitionGuid dt:dt="string">{6C660ACC-674E-4E8F-9CEF-B5D1E6799E17}</DefinitionGuid></AdvisorModule><AdvisorModule><Present dt:dt="boolean">1</Present><Enabled dt:dt="boolean">1</Enabled><Caption dt:dt="string">Use of ClearAfter</Caption><Description dt:dt="string">An object has its ClearAfter property set to Yes. ClearAfter is a deprecated property.</Description><DefinitionGuid dt:dt="string">{802B9EB1-1D9C-4B1D-A36C-05748B9F93C9}</DefinitionGuid></AdvisorModule><AdvisorModule><Present dt:dt="boolean">1</Present><Enabled dt:dt="boolean">1</Enabled><Caption dt:dt="string">Use of Stretch</Caption><Description dt:dt="string">A visual object has its Stretch property set to Yes, which can cause display timing anomalies.  Instead of using Stretch, consider editing the source material to match the size and proportions you want to display during the experiment.</Description><DefinitionGuid dt:dt="string">{9FA8794D-625C-49A0-BF1B-C1244A18FB28}</DefinitionGuid></AdvisorModule><AdvisorModule><Present dt:dt="boolean">1</Present><Enabled dt:dt="boolean">1</Enabled><Caption dt:dt="string">Display adapter set to clone mode</Caption><Description dt:dt="string">The display adapter of the machine is set to clone or mirror mode. Mirroring can cause timing issues since vertical blank synchronization is not accurate between multiple displays, and determining which display is considered primary can cause confusion and may not be consistent between computer configurations.</Description><DefinitionGuid dt:dt="string">{08B7EA85-6E98-407F-BB95-BEEC0254B9D1}</DefinitionGuid></AdvisorModule><AdvisorModule><Present dt:dt="boolean">1</Present><Enabled dt:dt="boolean">1</Enabled><Caption dt:dt="string">Large OnsetDelay</Caption><Description dt:dt="string">An object is collecting OnsetDelay Stats and has an OnsetDelay that is larger than a single refresh. Setting the Duration property to a value divisible by the refresh rate and the PreRelease property to (same as duration) will typically reduce OnsetDelay values.</Description><DefinitionGuid dt:dt="string">{F2B71F0D-E54F-447A-A362-FA8188103FD0}</DefinitionGuid></AdvisorModule><AdvisorModule><Present dt:dt="boolean">1</Present><Enabled dt:dt="boolean">1</Enabled><Caption dt:dt="string">Use of WaitForVerticalBlank when FlippingEnabled</Caption><Description dt:dt="string">The DisplayDevice.WaitForVerticalBlank E-Basic command is used when the DisplayDevice.FlippingEnabled property is set to Yes/True.  Calling WaitForVerticalBlank while flipping is enabled can cause timing concerns.</Description><DefinitionGuid dt:dt="string">{5762C01F-C62A-4DEE-A697-D59AF3626A6D}</DefinitionGuid></AdvisorModule><AdvisorModule><Present dt:dt="boolean">1</Present><Enabled dt:dt="boolean">1</Enabled><Caption dt:dt="string">Direct Canvas Commands</Caption><Description dt:dt="string">Detects when a Canvas command other than Copy is invoked that would directly alter the screen contents.  It is recommended to perform all Canvas drawing on an offscreen Canvas and then use the Copy method to display the contents to the screen.</Description><DefinitionGuid dt:dt="string">{E940F3DA-590B-4BD2-A7CA-B40803826403}</DefinitionGuid></AdvisorModule><AdvisorModule><Present dt:dt="boolean">1</Present><Enabled dt:dt="boolean">1</Enabled><Caption dt:dt="string">Evaluate SoundDevice.API</Caption><Description dt:dt="string">Detects when a SoundDevice is using the DirectSound(TM) API on Windows Vista or later which typically cannot achieve latency values under 30ms. ASIO or CoreAudio recommended for Windows Vista or later.  Use SoundTester to choose the most appropriate API for the experiment computer.</Description><DefinitionGuid dt:dt="string">{DBB1E77E-A3EA-4E7C-B6D5-A792F6EB6802}</DefinitionGuid></AdvisorModule><AdvisorModule><Present dt:dt="boolean">1</Present><Enabled dt:dt="boolean">1</Enabled><Caption dt:dt="string">Operating System not verified</Caption><Description dt:dt="string">Detects if the operating system used to run the experiment has not been verified by PST.  When a new edition of an Operating System, patch, or service pack is released after E-Prime, there is a possibility the timing and compatibility characteristics have changed.  Check www.pstnet.com for more info regarding this operating system and its usage characteristics with E-Prime.</Description><DefinitionGuid dt:dt="string">{0CC004EC-9AD9-4350-B7C5-5EA0D778483D}</DefinitionGuid></AdvisorModule></AdvisorModules><AdvisorModuleFindings><AdvisorModuleFinding><AdvisorModuleCaption dt:dt="string">Evaluate SoundDevice.API</AdvisorModuleCaption><AdvisorModuleDefinitionGuid dt:dt="string">{DBB1E77E-A3EA-4E7C-B6D5-A792F6EB6802}</AdvisorModuleDefinitionGuid><Category dt:dt="string">Design</Category><Message dt:dt="string">The 'Sound' device is using the DirectSound API on Windows Vista or later which typically cannot achieve latency values under 30ms. CoreAudio or ASIO APIs are recommended for Windows Vista or later.</Message><MessageUrlEscape dt:dt="string">The%20'Sound'%20device%20is%20using%20the%20DirectSound%20API%20on%20Windows%20Vista%20or%20later%20which%20typically%20cannot%20achieve%20latency%20values%20under%2030ms.%20CoreAudio%20or%20ASIO%20APIs%20are%20recommended%20for%20Windows%20Vista%20or%20later.</MessageUrlEscape><MessageCount dt:dt="int">1</MessageCount></AdvisorModuleFinding><AdvisorModuleFinding><AdvisorModuleCaption dt:dt="string">Duration not divisible by refresh rate</AdvisorModuleCaption><AdvisorModuleDefinitionGuid dt:dt="string">{4AD2EB1F-8E4A-4B24-A38C-1E0EE032A9EC}</AdvisorModuleDefinitionGuid><Category dt:dt="string">Timing</Category><Message dt:dt="string">The 'TextDisplay1' object has its OnsetSync property set to (vertical blank) and a Duration value (250) that is not divisible by the DisplayDevice calculated refresh rate, which can lead to larger OnsetDelay and other timing issues.  (Requested: (unspecified), Calculated: 60.01Hz/16.66ms, Suggested: low=249, high=266)</Message><MessageUrlEscape dt:dt="string">The%20'TextDisplay1'%20object%20has%20its%20OnsetSync%20property%20set%20to%20(vertical%20blank)%20and%20a%20Duration%20value%20(250)%20that%20is%20not%20divisible%20by%20the%20DisplayDevice%20calculated%20refresh%20rate,%20which%20can%20lead%20to%20larger%20OnsetDelay%20and%20other%20timing%20issues.%20%20(Requested:%20(unspecified),%20Calculated:%2060.01Hz%2F16.66ms,%20Suggested:%20low=249,%20high=266)</MessageUrlEscape><MessageCount dt:dt="int">45</MessageCount></AdvisorModuleFinding><AdvisorModuleFinding><AdvisorModuleCaption dt:dt="string">Duration not divisible by refresh rate</AdvisorModuleCaption><AdvisorModuleDefinitionGuid dt:dt="string">{4AD2EB1F-8E4A-4B24-A38C-1E0EE032A9EC}</AdvisorModuleDefinitionGuid><Category dt:dt="string">Timing</Category><Message dt:dt="string">The 'Slide5' object has its OnsetSync property set to (vertical blank) and a Duration value (900) that is not divisible by the DisplayDevice calculated refresh rate, which can lead to larger OnsetDelay and other timing issues.  (Requested: (unspecified), Calculated: 60.01Hz/16.66ms, Suggested: low=899, high=916)</Message><MessageUrlEscape dt:dt="string">The%20'Slide5'%20object%20has%20its%20OnsetSync%20property%20set%20to%20(vertical%20blank)%20and%20a%20Duration%20value%20(900)%20that%20is%20not%20divisible%20by%20the%20DisplayDevice%20calculated%20refresh%20rate,%20which%20can%20lead%20to%20larger%20OnsetDelay%20and%20other%20timing%20issues.%20%20(Requested:%20(unspecified),%20Calculated:%2060.01Hz%2F16.66ms,%20Suggested:%20low=899,%20high=916)</MessageUrlEscape><MessageCount dt:dt="int">45</MessageCount></AdvisorModuleFinding><AdvisorModuleFinding><AdvisorModuleCaption dt:dt="string">Duration not divisible by refresh rate</AdvisorModuleCaption><AdvisorModuleDefinitionGuid dt:dt="string">{4AD2EB1F-8E4A-4B24-A38C-1E0EE032A9EC}</AdvisorModuleDefinitionGuid><Category dt:dt="string">Timing</Category><Message dt:dt="string">The 'TextDisplay2' object has its OnsetSync property set to (vertical blank) and a Duration value (250) that is not divisible by the DisplayDevice calculated refresh rate, which can lead to larger OnsetDelay and other timing issues.  (Requested: (unspecified), Calculated: 60.01Hz/16.66ms, Suggested: low=249, high=266)</Message><MessageUrlEscape dt:dt="string">The%20'TextDisplay2'%20object%20has%20its%20OnsetSync%20property%20set%20to%20(vertical%20blank)%20and%20a%20Duration%20value%20(250)%20that%20is%20not%20divisible%20by%20the%20DisplayDevice%20calculated%20refresh%20rate,%20which%20can%20lead%20to%20larger%20OnsetDelay%20and%20other%20timing%20issues.%20%20(Requested:%20(unspecified),%20Calculated:%2060.01Hz%2F16.66ms,%20Suggested:%20low=249,%20high=266)</MessageUrlEscape><MessageCount dt:dt="int">45</MessageCount></AdvisorModuleFinding><AdvisorModuleFinding><AdvisorModuleCaption dt:dt="string">Duration not divisible by refresh rate</AdvisorModuleCaption><AdvisorModuleDefinitionGuid dt:dt="string">{4AD2EB1F-8E4A-4B24-A38C-1E0EE032A9EC}</AdvisorModuleDefinitionGuid><Category dt:dt="string">Timing</Category><Message dt:dt="string">The 'Slide4' object has its OnsetSync property set to (vertical blank) and a Duration value (900) that is not divisible by the DisplayDevice calculated refresh rate, which can lead to larger OnsetDelay and other timing issues.  (Requested: (unspecified), Calculated: 60.01Hz/16.66ms, Suggested: low=899, high=916)</Message><MessageUrlEscape dt:dt="string">The%20'Slide4'%20object%20has%20its%20OnsetSync%20property%20set%20to%20(vertical%20blank)%20and%20a%20Duration%20value%20(900)%20that%20is%20not%20divisible%20by%20the%20DisplayDevice%20calculated%20refresh%20rate,%20which%20can%20lead%20to%20larger%20OnsetDelay%20and%20other%20timing%20issues.%20%20(Requested:%20(unspecified),%20Calculated:%2060.01Hz%2F16.66ms,%20Suggested:%20low=899,%20high=916)</MessageUrlEscape><MessageCount dt:dt="int">45</MessageCount></AdvisorModuleFinding><AdvisorModuleFinding><AdvisorModuleCaption dt:dt="string">Duration not divisible by refresh rate</AdvisorModuleCaption><AdvisorModuleDefinitionGuid dt:dt="string">{4AD2EB1F-8E4A-4B24-A38C-1E0EE032A9EC}</AdvisorModuleDefinitionGuid><Category dt:dt="string">Timing</Category><Message dt:dt="string">The 'TextDisplay3' object has its OnsetSync property set to (vertical blank) and a Duration value (250) that is not divisible by the DisplayDevice calculated refresh rate, which can lead to larger OnsetDelay and other timing issues.  (Requested: (unspecified), Calculated: 60.01Hz/16.66ms, Suggested: low=249, high=266)</Message><MessageUrlEscape dt:dt="string">The%20'TextDisplay3'%20object%20has%20its%20OnsetSync%20property%20set%20to%20(vertical%20blank)%20and%20a%20Duration%20value%20(250)%20that%20is%20not%20divisible%20by%20the%20DisplayDevice%20calculated%20refresh%20rate,%20which%20can%20lead%20to%20larger%20OnsetDelay%20and%20other%20timing%20issues.%20%20(Requested:%20(unspecified),%20Calculated:%2060.01Hz%2F16.66ms,%20Suggested:%20low=249,%20high=266)</MessageUrlEscape><MessageCount dt:dt="int">45</MessageCount></AdvisorModuleFinding><AdvisorModuleFinding><AdvisorModuleCaption dt:dt="string">Duration not divisible by refresh rate</AdvisorModuleCaption><AdvisorModuleDefinitionGuid dt:dt="string">{4AD2EB1F-8E4A-4B24-A38C-1E0EE032A9EC}</AdvisorModuleDefinitionGuid><Category dt:dt="string">Timing</Category><Message dt:dt="string">The 'Slide3' object has its OnsetSync property set to (vertical blank) and a Duration value (900) that is not divisible by the DisplayDevice calculated refresh rate, which can lead to larger OnsetDelay and other timing issues.  (Requested: (unspecified), Calculated: 60.01Hz/16.66ms, Suggested: low=899, high=916)</Message><MessageUrlEscape dt:dt="string">The%20'Slide3'%20object%20has%20its%20OnsetSync%20property%20set%20to%20(vertical%20blank)%20and%20a%20Duration%20value%20(900)%20that%20is%20not%20divisible%20by%20the%20DisplayDevice%20calculated%20refresh%20rate,%20which%20can%20lead%20to%20larger%20OnsetDelay%20and%20other%20timing%20issues.%20%20(Requested:%20(unspecified),%20Calculated:%2060.01Hz%2F16.66ms,%20Suggested:%20low=899,%20high=916)</MessageUrlEscape><MessageCount dt:dt="int">45</MessageCount></AdvisorModuleFinding><AdvisorModuleFinding><AdvisorModuleCaption dt:dt="string">Duration not divisible by refresh rate</AdvisorModuleCaption><AdvisorModuleDefinitionGuid dt:dt="string">{4AD2EB1F-8E4A-4B24-A38C-1E0EE032A9EC}</AdvisorModuleDefinitionGuid><Category dt:dt="string">Timing</Category><Message dt:dt="string">The 'TextDisplay4' object has its OnsetSync property set to (vertical blank) and a Duration value (250) that is not divisible by the DisplayDevice calculated refresh rate, which can lead to larger OnsetDelay and other timing issues.  (Requested: (unspecified), Calculated: 60.01Hz/16.66ms, Suggested: low=249, high=266)</Message><MessageUrlEscape dt:dt="string">The%20'TextDisplay4'%20object%20has%20its%20OnsetSync%20property%20set%20to%20(vertical%20blank)%20and%20a%20Duration%20value%20(250)%20that%20is%20not%20divisible%20by%20the%20DisplayDevice%20calculated%20refresh%20rate,%20which%20can%20lead%20to%20larger%20OnsetDelay%20and%20other%20timing%20issues.%20%20(Requested:%20(unspecified),%20Calculated:%2060.01Hz%2F16.66ms,%20Suggested:%20low=249,%20high=266)</MessageUrlEscape><MessageCount dt:dt="int">45</MessageCount></AdvisorModuleFinding><AdvisorModuleFinding><AdvisorModuleCaption dt:dt="string">Duration not divisible by refresh rate</AdvisorModuleCaption><AdvisorModuleDefinitionGuid dt:dt="string">{4AD2EB1F-8E4A-4B24-A38C-1E0EE032A9EC}</AdvisorModuleDefinitionGuid><Category dt:dt="string">Timing</Category><Message dt:dt="string">The 'Slide2' object has its OnsetSync property set to (vertical blank) and a Duration value (900) that is not divisible by the DisplayDevice calculated refresh rate, which can lead to larger OnsetDelay and other timing issues.  (Requested: (unspecified), Calculated: 60.01Hz/16.66ms, Suggested: low=899, high=916)</Message><MessageUrlEscape dt:dt="string">The%20'Slide2'%20object%20has%20its%20OnsetSync%20property%20set%20to%20(vertical%20blank)%20and%20a%20Duration%20value%20(900)%20that%20is%20not%20divisible%20by%20the%20DisplayDevice%20calculated%20refresh%20rate,%20which%20can%20lead%20to%20larger%20OnsetDelay%20and%20other%20timing%20issues.%20%20(Requested:%20(unspecified),%20Calculated:%2060.01Hz%2F16.66ms,%20Suggested:%20low=899,%20high=916)</MessageUrlEscape><MessageCount dt:dt="int">45</MessageCount></AdvisorModuleFinding><AdvisorModuleFinding><AdvisorModuleCaption dt:dt="string">Duration not divisible by refresh rate</AdvisorModuleCaption><AdvisorModuleDefinitionGuid dt:dt="string">{4AD2EB1F-8E4A-4B24-A38C-1E0EE032A9EC}</AdvisorModuleDefinitionGuid><Category dt:dt="string">Timing</Category><Message dt:dt="string">The 'TextDisplay5' object has its OnsetSync property set to (vertical blank) and a Duration value (250) that is not divisible by the DisplayDevice calculated refresh rate, which can lead to larger OnsetDelay and other timing issues.  (Requested: (unspecified), Calculated: 60.01Hz/16.66ms, Suggested: low=249, high=266)</Message><MessageUrlEscape dt:dt="string">The%20'TextDisplay5'%20object%20has%20its%20OnsetSync%20property%20set%20to%20(vertical%20blank)%20and%20a%20Duration%20value%20(250)%20that%20is%20not%20divisible%20by%20the%20DisplayDevice%20calculated%20refresh%20rate,%20which%20can%20lead%20to%20larger%20OnsetDelay%20and%20other%20timing%20issues.%20%20(Requested:%20(unspecified),%20Calculated:%2060.01Hz%2F16.66ms,%20Suggested:%20low=249,%20high=266)</MessageUrlEscape><MessageCount dt:dt="int">45</MessageCount></AdvisorModuleFinding><AdvisorModuleFinding><AdvisorModuleCaption dt:dt="string">Duration not divisible by refresh rate</AdvisorModuleCaption><AdvisorModuleDefinitionGuid dt:dt="string">{4AD2EB1F-8E4A-4B24-A38C-1E0EE032A9EC}</AdvisorModuleDefinitionGuid><Category dt:dt="string">Timing</Category><Message dt:dt="string">The 'Slide1' object has its OnsetSync property set to (vertical blank) and a Duration value (900) that is not divisible by the DisplayDevice calculated refresh rate, which can lead to larger OnsetDelay and other timing issues.  (Requested: (unspecified), Calculated: 60.01Hz/16.66ms, Suggested: low=899, high=916)</Message><MessageUrlEscape dt:dt="string">The%20'Slide1'%20object%20has%20its%20OnsetSync%20property%20set%20to%20(vertical%20blank)%20and%20a%20Duration%20value%20(900)%20that%20is%20not%20divisible%20by%20the%20DisplayDevice%20calculated%20refresh%20rate,%20which%20can%20lead%20to%20larger%20OnsetDelay%20and%20other%20timing%20issues.%20%20(Requested:%20(unspecified),%20Calculated:%2060.01Hz%2F16.66ms,%20Suggested:%20low=899,%20high=916)</MessageUrlEscape><MessageCount dt:dt="int">45</MessageCount></AdvisorModuleFinding></AdvisorModuleFindings><Clock><Property><PropertyName dt:dt="string">Description</PropertyName><PropertyValue dt:dt="string">E-Prime Primary Realtime Clock</PropertyValue></Property><Property><PropertyName dt:dt="string">Scale</PropertyName><PropertyValue dt:dt="r8">1</PropertyValue></Property><Property><PropertyName dt:dt="string">StartTimestamp</PropertyName><PropertyValue>0</PropertyValue></Property><Property><PropertyName dt:dt="string">StartDateUtc</PropertyName><PropertyValue dt:dt="string">2016-12-14T13:42:46Z</PropertyValue></Property><Property><PropertyName dt:dt="string">Guid</PropertyName><PropertyValue dt:dt="string">{10343DBD-55BE-45C7-AA62-A5239F6918AB}</PropertyValue></Property></Clock><Devices><Device><Property><PropertyName dt:dt="string">Name</PropertyName><PropertyValue dt:dt="string">Display</PropertyValue></Property><Property><PropertyName dt:dt="string">Type</PropertyName><PropertyValue dt:dt="string">DisplayDevice</PropertyValue></Property><Property><PropertyName dt:dt="string">DisplayIndex</PropertyName><PropertyValue>1</PropertyValue></Property><Property><PropertyName dt:dt="string">XRes</PropertyName><PropertyValue dt:dt="int">640</PropertyValue></Property><Property><PropertyName dt:dt="string">YRes</PropertyName><PropertyValue dt:dt="int">480</PropertyValue></Property><Property><PropertyName dt:dt="string">ColorDepth</PropertyName><PropertyValue dt:dt="int">32</PropertyValue></Property><Property><PropertyName dt:dt="string">RefreshRateRequested</PropertyName><PropertyValue dt:dt="int">0</PropertyValue></Property><Property><PropertyName dt:dt="string">RefreshRateCalculated</PropertyName><PropertyValue dt:dt="r8">60.0107419228042</PropertyValue></Property><Property><PropertyName dt:dt="string">RefreshAlignment</PropertyName><PropertyValue dt:dt="string">25%</PropertyValue></Property><Property><PropertyName dt:dt="string">FlippingEnabled</PropertyName><PropertyValue dt:dt="boolean">1</PropertyValue></Property></Device><Device><Property><PropertyName dt:dt="string">Name</PropertyName><PropertyValue dt:dt="string">Keyboard</PropertyValue></Property><Property><PropertyName dt:dt="string">Type</PropertyName><PropertyValue dt:dt="string">KeyboardInputDevice</PropertyValue></Property><Property><PropertyName dt:dt="string">CollectionMode</PropertyName><PropertyValue dt:dt="string">Presses Only</PropertyValue></Property><Property><PropertyName dt:dt="string">EmulateDevice</PropertyName><PropertyValue dt:dt="string">(none)</PropertyValue></Property><Property><PropertyName dt:dt="string">CapsLock</PropertyName><PropertyValue dt:dt="string">No</PropertyValue></Property><Property><PropertyName dt:dt="string">NumLock</PropertyName><PropertyValue dt:dt="string">Yes</PropertyValue></Property></Device><Device><Property><PropertyName dt:dt="string">Name</PropertyName><PropertyValue dt:dt="string">Mouse</PropertyValue></Property><Property><PropertyName dt:dt="string">Type</PropertyName><PropertyValue dt:dt="string">MouseInputDevice</PropertyValue></Property><Property><PropertyName dt:dt="string">CollectionMode</PropertyName><PropertyValue dt:dt="string">Presses Only</PropertyValue></Property><Property><PropertyName dt:dt="string">EmulateDevice</PropertyName><PropertyValue dt:dt="string">(none)</PropertyValue></Property><Property><PropertyName dt:dt="string">OpenMode</PropertyName><PropertyValue dt:dt="string">Direct</PropertyValue></Property><Property><PropertyName dt:dt="string">ShowCursor</PropertyName><PropertyValue dt:dt="string">No</PropertyValue></Property></Device><Device><Property><PropertyName dt:dt="string">Name</PropertyName><PropertyValue dt:dt="string">Sound</PropertyValue></Property><Property><PropertyName dt:dt="string">Type</PropertyName><PropertyValue dt:dt="string">SoundDevice</PropertyValue></Property><Property><PropertyName dt:dt="string">API</PropertyName><PropertyValue dt:dt="string">DirectSound</PropertyValue></Property><Property><PropertyName dt:dt="string">DeviceIndex</PropertyName><PropertyValue dt:dt="int">1</PropertyValue></Property><Property><PropertyName dt:dt="string">Channels</PropertyName><PropertyValue dt:dt="int">0</PropertyValue></Property><Property><PropertyName dt:dt="string">SamplesPerSecond</PropertyName><PropertyValue dt:dt="int">0</PropertyValue></Property><Property><PropertyName dt:dt="string">BitsPerSample</PropertyName><PropertyValue dt:dt="int">0</PropertyValue></Property></Device></Devices><RunningApplications><RunningApplication><ImageName dt:dt="string">[System Process]</ImageName><ProcessID dt:dt="string">0</ProcessID><WorkingSetSizeKB dt:dt="string"> </WorkingSetSizeKB><ImageFullName dt:dt="string"> </ImageFullName><ImageSize dt:dt="string"> </ImageSize><FileVersion dt:dt="string"> </FileVersion><LastModifiedDateTime dt:dt="string"> </LastModifiedDateTime></RunningApplication><RunningApplication><ImageName dt:dt="string">System</ImageName><ProcessID dt:dt="string">4</ProcessID><WorkingSetSizeKB dt:dt="string"> </WorkingSetSizeKB><ImageFullName dt:dt="string"> </ImageFullName><ImageSize dt:dt="string"> </ImageSize><FileVersion dt:dt="string"> </FileVersion><LastModifiedDateTime dt:dt="string"> </LastModifiedDateTime></RunningApplication><RunningApplication><ImageName dt:dt="string">smss.exe</ImageName><ProcessID dt:dt="string">368</ProcessID><WorkingSetSizeKB dt:dt="string"> </WorkingSetSizeKB><ImageFullName dt:dt="string"> </ImageFullName><ImageSize dt:dt="string"> </ImageSize><FileVersion dt:dt="string"> </FileVersion><LastModifiedDateTime dt:dt="string"> </LastModifiedDateTime></RunningApplication><RunningApplication><ImageName dt:dt="string">csrss.exe</ImageName><ProcessID dt:dt="string">560</ProcessID><WorkingSetSizeKB dt:dt="string"> </WorkingSetSizeKB><ImageFullName dt:dt="string"> </ImageFullName><ImageSize dt:dt="string"> </ImageSize><FileVersion dt:dt="string"> </FileVersion><LastModifiedDateTime dt:dt="string"> </LastModifiedDateTime></RunningApplication><RunningApplication><ImageName dt:dt="string">wininit.exe</ImageName><ProcessID dt:dt="string">612</ProcessID><WorkingSetSizeKB dt:dt="string"> </WorkingSetSizeKB><ImageFullName dt:dt="string"> </ImageFullName><ImageSize dt:dt="string"> </ImageSize><FileVersion dt:dt="string"> </FileVersion><LastModifiedDateTime dt:dt="string"> </LastModifiedDateTime></RunningApplication><RunningApplication><ImageName dt:dt="string">csrss.exe</ImageName><ProcessID dt:dt="string">636</ProcessID><WorkingSetSizeKB dt:dt="string"> </WorkingSetSizeKB><ImageFullName dt:dt="string"> </ImageFullName><ImageSize dt:dt="string"> </ImageSize><FileVersion dt:dt="string"> </FileVersion><LastModifiedDateTime dt:dt="string"> </LastModifiedDateTime></RunningApplication><RunningApplication><ImageName dt:dt="string">services.exe</ImageName><ProcessID dt:dt="string">684</ProcessID><WorkingSetSizeKB dt:dt="string"> </WorkingSetSizeKB><ImageFullName dt:dt="string"> </ImageFullName><ImageSize dt:dt="string"> </ImageSize><FileVersion dt:dt="string"> </FileVersion><LastModifiedDateTime dt:dt="string"> </LastModifiedDateTime></RunningApplication><RunningApplication><ImageName dt:dt="string">lsass.exe</ImageName><ProcessID dt:dt="string">704</ProcessID><WorkingSetSizeKB dt:dt="string"> </WorkingSetSizeKB><ImageFullName dt:dt="string"> </ImageFullName><ImageSize dt:dt="string"> </ImageSize><FileVersion dt:dt="string"> </FileVersion><LastModifiedDateTime dt:dt="string"> </LastModifiedDateTime></RunningApplication><RunningApplication><ImageName dt:dt="string">lsm.exe</ImageName><ProcessID dt:dt="string">712</ProcessID><WorkingSetSizeKB dt:dt="string"> </WorkingSetSizeKB><ImageFullName dt:dt="string"> </ImageFullName><ImageSize dt:dt="string"> </ImageSize><FileVersion dt:dt="string"> </FileVersion><LastModifiedDateTime dt:dt="string"> </LastModifiedDateTime></RunningApplication><RunningApplication><ImageName dt:dt="string">winlogon.exe</ImageName><ProcessID dt:dt="string">744</ProcessID><WorkingSetSizeKB dt:dt="string"> </WorkingSetSizeKB><ImageFullName dt:dt="string"> </ImageFullName><ImageSize dt:dt="string"> </ImageSize><FileVersion dt:dt="string"> </FileVersion><LastModifiedDateTime dt:dt="string"> </LastModifiedDateTime></RunningApplication><RunningApplication><ImageName dt:dt="string">svchost.exe</ImageName><ProcessID dt:dt="string">876</ProcessID><WorkingSetSizeKB dt:dt="string"> </WorkingSetSizeKB><ImageFullName dt:dt="string"> </ImageFullName><ImageSize dt:dt="string"> </ImageSize><FileVersion dt:dt="string"> </FileVersion><LastModifiedDateTime dt:dt="string"> </LastModifiedDateTime></RunningApplication><RunningApplication><ImageName dt:dt="string">svchost.exe</ImageName><ProcessID dt:dt="string">980</ProcessID><WorkingSetSizeKB dt:dt="string"> </WorkingSetSizeKB><ImageFullName dt:dt="string"> </ImageFullName><ImageSize dt:dt="string"> </ImageSize><FileVersion dt:dt="string"> </FileVersion><LastModifiedDateTime dt:dt="string"> </LastModifiedDateTime></RunningApplication><RunningApplication><ImageName dt:dt="string">svchost.exe</ImageName><ProcessID dt:dt="string">244</ProcessID><WorkingSetSizeKB dt:dt="string"> </WorkingSetSizeKB><ImageFullName dt:dt="string"> </ImageFullName><ImageSize dt:dt="string"> </ImageSize><FileVersion dt:dt="string"> </FileVersion><LastModifiedDateTime dt:dt="string"> </LastModifiedDateTime></RunningApplication><RunningApplication><ImageName dt:dt="string">svchost.exe</ImageName><ProcessID dt:dt="string">508</ProcessID><WorkingSetSizeKB dt:dt="string"> </WorkingSetSizeKB><ImageFullName dt:dt="string"> </ImageFullName><ImageSize dt:dt="string"> </ImageSize><FileVersion dt:dt="string"> </FileVersion><LastModifiedDateTime dt:dt="string"> </LastModifiedDateTime></RunningApplication><RunningApplication><ImageName dt:dt="string">svchost.exe</ImageName><ProcessID dt:dt="string">572</ProcessID><WorkingSetSizeKB dt:dt="string"> </WorkingSetSizeKB><ImageFullName dt:dt="string"> </ImageFullName><ImageSize dt:dt="string"> </ImageSize><FileVersion dt:dt="string"> </FileVersion><LastModifiedDateTime dt:dt="string"> </LastModifiedDateTime></RunningApplication><RunningApplication><ImageName dt:dt="string">svchost.exe</ImageName><ProcessID dt:dt="string">628</ProcessID><WorkingSetSizeKB dt:dt="string"> </WorkingSetSizeKB><ImageFullName dt:dt="string"> </ImageFullName><ImageSize dt:dt="string"> </ImageSize><FileVersion dt:dt="string"> </FileVersion><LastModifiedDateTime dt:dt="string"> </LastModifiedDateTime></RunningApplication><RunningApplication><ImageName dt:dt="string">stacsv64.exe</ImageName><ProcessID dt:dt="string">428</ProcessID><WorkingSetSizeKB dt:dt="string"> </WorkingSetSizeKB><ImageFullName dt:dt="string"> </ImageFullName><ImageSize dt:dt="string"> </ImageSize><FileVersion dt:dt="string"> </FileVersion><LastModifiedDateTime dt:dt="string"> </LastModifiedDateTime></RunningApplication><RunningApplication><ImageName dt:dt="string">TrustedInstaller.exe</ImageName><ProcessID dt:dt="string">1200</ProcessID><WorkingSetSizeKB dt:dt="string"> </WorkingSetSizeKB><ImageFullName dt:dt="string"> </ImageFullName><ImageSize dt:dt="string"> </ImageSize><FileVersion dt:dt="string"> </FileVersion><LastModifiedDateTime dt:dt="string"> </LastModifiedDateTime></RunningApplication><RunningApplication><ImageName dt:dt="string">svchost.exe</ImageName><ProcessID dt:dt="string">1392</ProcessID><WorkingSetSizeKB dt:dt="string"> </WorkingSetSizeKB><ImageFullName dt:dt="string"> </ImageFullName><ImageSize dt:dt="string"> </ImageSize><FileVersion dt:dt="string"> </FileVersion><LastModifiedDateTime dt:dt="string"> </LastModifiedDateTime></RunningApplication><RunningApplication><ImageName dt:dt="string">wlanext.exe</ImageName><ProcessID dt:dt="string">1484</ProcessID><WorkingSetSizeKB dt:dt="string"> </WorkingSetSizeKB><ImageFullName dt:dt="string"> </ImageFullName><ImageSize dt:dt="string"> </ImageSize><FileVersion dt:dt="string"> </FileVersion><LastModifiedDateTime dt:dt="string"> </LastModifiedDateTime></RunningApplication><RunningApplication><ImageName dt:dt="string">conhost.exe</ImageName><ProcessID dt:dt="string">1492</ProcessID><WorkingSetSizeKB dt:dt="string"> </WorkingSetSizeKB><ImageFullName dt:dt="string"> </ImageFullName><ImageSize dt:dt="string"> </ImageSize><FileVersion dt:dt="string"> </FileVersion><LastModifiedDateTime dt:dt="string"> </LastModifiedDateTime></RunningApplication><RunningApplication><ImageName dt:dt="string">spoolsv.exe</ImageName><ProcessID dt:dt="string">1528</ProcessID><WorkingSetSizeKB dt:dt="string"> </WorkingSetSizeKB><ImageFullName dt:dt="string"> </ImageFullName><ImageSize dt:dt="string"> </ImageSize><FileVersion dt:dt="string"> </FileVersion><LastModifiedDateTime dt:dt="string"> </LastModifiedDateTime></RunningApplication><RunningApplication><ImageName dt:dt="string">HostControlService.exe</ImageName><ProcessID dt:dt="string">1556</ProcessID><WorkingSetSizeKB dt:dt="string"> </WorkingSetSizeKB><ImageFullName dt:dt="string"> </ImageFullName><ImageSize dt:dt="string"> </ImageSize><FileVersion dt:dt="string"> </FileVersion><LastModifiedDateTime dt:dt="string"> </LastModifiedDateTime></RunningApplication><RunningApplication><ImageName dt:dt="string">HostStorageService.exe</ImageName><ProcessID dt:dt="string">1576</ProcessID><WorkingSetSizeKB dt:dt="string"> </WorkingSetSizeKB><ImageFullName dt:dt="string"> </ImageFullName><ImageSize dt:dt="string"> </ImageSize><FileVersion dt:dt="string"> </FileVersion><LastModifiedDateTime dt:dt="string"> </LastModifiedDateTime></RunningApplication><RunningApplication><ImageName dt:dt="string">svchost.exe</ImageName><ProcessID dt:dt="string">1604</ProcessID><WorkingSetSizeKB dt:dt="string"> </WorkingSetSizeKB><ImageFullName dt:dt="string"> </ImageFullName><ImageSize dt:dt="string"> </ImageSize><FileVersion dt:dt="string"> </FileVersion><LastModifiedDateTime dt:dt="string"> </LastModifiedDateTime></RunningApplication><RunningApplication><ImageName dt:dt="string">svchost.exe</ImageName><ProcessID dt:dt="string">1632</ProcessID><WorkingSetSizeKB dt:dt="string"> </WorkingSetSizeKB><ImageFullName dt:dt="string"> </ImageFullName><ImageSize dt:dt="string"> </ImageSize><FileVersion dt:dt="string"> </FileVersion><LastModifiedDateTime dt:dt="string"> </LastModifiedDateTime></RunningApplication><RunningApplication><ImageName dt:dt="string">TdmService.exe</ImageName><ProcessID dt:dt="string">1656</ProcessID><WorkingSetSizeKB dt:dt="string"> </WorkingSetSizeKB><ImageFullName dt:dt="string"> </ImageFullName><ImageSize dt:dt="string"> </ImageSize><FileVersion dt:dt="string"> </FileVersion><LastModifiedDateTime dt:dt="string"> </LastModifiedDateTime></RunningApplication><RunningApplication><ImageName dt:dt="string">armsvc.exe</ImageName><ProcessID dt:dt="string">1828</ProcessID><WorkingSetSizeKB dt:dt="string"> </WorkingSetSizeKB><ImageFullName dt:dt="string"> </ImageFullName><ImageSize dt:dt="string"> </ImageSize><FileVersion dt:dt="string"> </FileVersion><LastModifiedDateTime dt:dt="string"> </LastModifiedDateTime></RunningApplication><RunningApplication><ImageName dt:dt="string">AESTSr64.exe</ImageName><ProcessID dt:dt="string">1880</ProcessID><WorkingSetSizeKB dt:dt="string"> </WorkingSetSizeKB><ImageFullName dt:dt="string"> </ImageFullName><ImageSize dt:dt="string"> </ImageSize><FileVersion dt:dt="string"> </FileVersion><LastModifiedDateTime dt:dt="string"> </LastModifiedDateTime></RunningApplication><RunningApplication><ImageName dt:dt="string">btwdins.exe</ImageName><ProcessID dt:dt="string">1916</ProcessID><WorkingSetSizeKB dt:dt="string"> </WorkingSetSizeKB><ImageFullName dt:dt="string"> </ImageFullName><ImageSize dt:dt="string"> </ImageSize><FileVersion dt:dt="string"> </FileVersion><LastModifiedDateTime dt:dt="string"> </LastModifiedDateTime></RunningApplication><RunningApplication><ImageName dt:dt="string">svchost.exe</ImageName><ProcessID dt:dt="string">1948</ProcessID><WorkingSetSizeKB dt:dt="string"> </WorkingSetSizeKB><ImageFullName dt:dt="string"> </ImageFullName><ImageSize dt:dt="string"> </ImageSize><FileVersion dt:dt="string"> </FileVersion><LastModifiedDateTime dt:dt="string"> </LastModifiedDateTime></RunningApplication><RunningApplication><ImageName dt:dt="string">EDNServices.exe</ImageName><ProcessID dt:dt="string">2000</ProcessID><WorkingSetSizeKB dt:dt="string"> </WorkingSetSizeKB><ImageFullName dt:dt="string"> </ImageFullName><ImageSize dt:dt="string"> </ImageSize><FileVersion dt:dt="string"> </FileVersion><LastModifiedDateTime dt:dt="string"> </LastModifiedDateTime></RunningApplication><RunningApplication><ImageName dt:dt="string">EvtEng.exe</ImageName><ProcessID dt:dt="string">1376</ProcessID><WorkingSetSizeKB dt:dt="string"> </WorkingSetSizeKB><ImageFullName dt:dt="string"> </ImageFullName><ImageSize dt:dt="string"> </ImageSize><FileVersion dt:dt="string"> </FileVersion><LastModifiedDateTime dt:dt="string"> </LastModifiedDateTime></RunningApplication><RunningApplication><ImageName dt:dt="string">hasplms.exe</ImageName><ProcessID dt:dt="string">1836</ProcessID><WorkingSetSizeKB dt:dt="string"> </WorkingSetSizeKB><ImageFullName dt:dt="string"> </ImageFullName><ImageSize dt:dt="string"> </ImageSize><FileVersion dt:dt="string"> </FileVersion><LastModifiedDateTime dt:dt="string"> </LastModifiedDateTime></RunningApplication><RunningApplication><ImageName dt:dt="string">InstallFilterService.exe</ImageName><ProcessID dt:dt="string">2084</ProcessID><WorkingSetSizeKB dt:dt="string"> </WorkingSetSizeKB><ImageFullName dt:dt="string"> </ImageFullName><ImageSize dt:dt="string"> </ImageSize><FileVersion dt:dt="string"> </FileVersion><LastModifiedDateTime dt:dt="string"> </LastModifiedDateTime></RunningApplication><RunningApplication><ImageName dt:dt="string">LMIGuardianSvc.exe</ImageName><ProcessID dt:dt="string">2104</ProcessID><WorkingSetSizeKB dt:dt="string"> </WorkingSetSizeKB><ImageFullName dt:dt="string"> </ImageFullName><ImageSize dt:dt="string"> </ImageSize><FileVersion dt:dt="string"> </FileVersion><LastModifiedDateTime dt:dt="string"> </LastModifiedDateTime></RunningApplication><RunningApplication><ImageName dt:dt="string">ramaint.exe</ImageName><ProcessID dt:dt="string">2128</ProcessID><WorkingSetSizeKB dt:dt="string"> </WorkingSetSizeKB><ImageFullName dt:dt="string"> </ImageFullName><ImageSize dt:dt="string"> </ImageSize><FileVersion dt:dt="string"> </FileVersion><LastModifiedDateTime dt:dt="string"> </LastModifiedDateTime></RunningApplication><RunningApplication><ImageName dt:dt="string">macmnsvc.exe</ImageName><ProcessID dt:dt="string">2152</ProcessID><WorkingSetSizeKB dt:dt="string"> </WorkingSetSizeKB><ImageFullName dt:dt="string"> </ImageFullName><ImageSize dt:dt="string"> </ImageSize><FileVersion dt:dt="string"> </FileVersion><LastModifiedDateTime dt:dt="string"> </LastModifiedDateTime></RunningApplication><RunningApplication><ImageName dt:dt="string">masvc.exe</ImageName><ProcessID dt:dt="string">2172</ProcessID><WorkingSetSizeKB dt:dt="string"> </WorkingSetSizeKB><ImageFullName dt:dt="string"> </ImageFullName><ImageSize dt:dt="string"> </ImageSize><FileVersion dt:dt="string"> </FileVersion><LastModifiedDateTime dt:dt="string"> </LastModifiedDateTime></RunningApplication><RunningApplication><ImageName dt:dt="string">mfemms.exe</ImageName><ProcessID dt:dt="string">2192</ProcessID><WorkingSetSizeKB dt:dt="string"> </WorkingSetSizeKB><ImageFullName dt:dt="string"> </ImageFullName><ImageSize dt:dt="string"> </ImageSize><FileVersion dt:dt="string"> </FileVersion><LastModifiedDateTime dt:dt="string"> </LastModifiedDateTime></RunningApplication><RunningApplication><ImageName dt:dt="string">Ntrtscan.exe</ImageName><ProcessID dt:dt="string">2256</ProcessID><WorkingSetSizeKB dt:dt="string"> </WorkingSetSizeKB><ImageFullName dt:dt="string"> </ImageFullName><ImageSize dt:dt="string"> </ImageSize><FileVersion dt:dt="string"> </FileVersion><LastModifiedDateTime dt:dt="string"> </LastModifiedDateTime></RunningApplication><RunningApplication><ImageName dt:dt="string">cblsX64.exe</ImageName><ProcessID dt:dt="string">2300</ProcessID><WorkingSetSizeKB dt:dt="string"> </WorkingSetSizeKB><ImageFullName dt:dt="string"> </ImageFullName><ImageSize dt:dt="string"> </ImageSize><FileVersion dt:dt="string"> </FileVersion><LastModifiedDateTime dt:dt="string"> </LastModifiedDateTime></RunningApplication><RunningApplication><ImageName dt:dt="string">RegSrvc.exe</ImageName><ProcessID dt:dt="string">2352</ProcessID><WorkingSetSizeKB dt:dt="string"> </WorkingSetSizeKB><ImageFullName dt:dt="string"> </ImageFullName><ImageSize dt:dt="string"> </ImageSize><FileVersion dt:dt="string"> </FileVersion><LastModifiedDateTime dt:dt="string"> </LastModifiedDateTime></RunningApplication><RunningApplication><ImageName dt:dt="string">svchost.exe</ImageName><ProcessID dt:dt="string">2424</ProcessID><WorkingSetSizeKB dt:dt="string"> </WorkingSetSizeKB><ImageFullName dt:dt="string"> </ImageFullName><ImageSize dt:dt="string"> </ImageSize><FileVersion dt:dt="string"> </FileVersion><LastModifiedDateTime dt:dt="string"> </LastModifiedDateTime></RunningApplication><RunningApplication><ImageName dt:dt="string">mfevtps.exe</ImageName><ProcessID dt:dt="string">2508</ProcessID><WorkingSetSizeKB dt:dt="string"> </WorkingSetSizeKB><ImageFullName dt:dt="string"> </ImageFullName><ImageSize dt:dt="string"> </ImageSize><FileVersion dt:dt="string"> </FileVersion><LastModifiedDateTime dt:dt="string"> </LastModifiedDateTime></RunningApplication><RunningApplication><ImageName dt:dt="string">unsecapp.exe</ImageName><ProcessID dt:dt="string">2948</ProcessID><WorkingSetSizeKB dt:dt="string"> </WorkingSetSizeKB><ImageFullName dt:dt="string"> </ImageFullName><ImageSize dt:dt="string"> </ImageSize><FileVersion dt:dt="string"> </FileVersion><LastModifiedDateTime dt:dt="string"> </LastModifiedDateTime></RunningApplication><RunningApplication><ImageName dt:dt="string">WmiPrvSE.exe</ImageName><ProcessID dt:dt="string">2956</ProcessID><WorkingSetSizeKB dt:dt="string"> </WorkingSetSizeKB><ImageFullName dt:dt="string"> </ImageFullName><ImageSize dt:dt="string"> </ImageSize><FileVersion dt:dt="string"> </FileVersion><LastModifiedDateTime dt:dt="string"> </LastModifiedDateTime></RunningApplication><RunningApplication><ImageName dt:dt="string">WmiPrvSE.exe</ImageName><ProcessID dt:dt="string">3024</ProcessID><WorkingSetSizeKB dt:dt="string"> </WorkingSetSizeKB><ImageFullName dt:dt="string"> </ImageFullName><ImageSize dt:dt="string"> </ImageSize><FileVersion dt:dt="string"> </FileVersion><LastModifiedDateTime dt:dt="string"> </LastModifiedDateTime></RunningApplication><RunningApplication><ImageName dt:dt="string">WLIDSVC.EXE</ImageName><ProcessID dt:dt="string">3044</ProcessID><WorkingSetSizeKB dt:dt="string"> </WorkingSetSizeKB><ImageFullName dt:dt="string"> </ImageFullName><ImageSize dt:dt="string"> </ImageSize><FileVersion dt:dt="string"> </FileVersion><LastModifiedDateTime dt:dt="string"> </LastModifiedDateTime></RunningApplication><RunningApplication><ImageName dt:dt="string">mcshield.exe</ImageName><ProcessID dt:dt="string">3052</ProcessID><WorkingSetSizeKB dt:dt="string"> </WorkingSetSizeKB><ImageFullName dt:dt="string"> </ImageFullName><ImageSize dt:dt="string"> </ImageSize><FileVersion dt:dt="string"> </FileVersion><LastModifiedDateTime dt:dt="string"> </LastModifiedDateTime></RunningApplication><RunningApplication><ImageName dt:dt="string">DCPButtonSvc.exe</ImageName><ProcessID dt:dt="string">2672</ProcessID><WorkingSetSizeKB dt:dt="string"> </WorkingSetSizeKB><ImageFullName dt:dt="string"> </ImageFullName><ImageSize dt:dt="string"> </ImageSize><FileVersion dt:dt="string"> </FileVersion><LastModifiedDateTime dt:dt="string"> </LastModifiedDateTime></RunningApplication><RunningApplication><ImageName dt:dt="string">WLIDSVCM.EXE</ImageName><ProcessID dt:dt="string">1352</ProcessID><WorkingSetSizeKB dt:dt="string"> </WorkingSetSizeKB><ImageFullName dt:dt="string"> </ImageFullName><ImageSize dt:dt="string"> </ImageSize><FileVersion dt:dt="string"> </FileVersion><LastModifiedDateTime dt:dt="string"> </LastModifiedDateTime></RunningApplication><RunningApplication><ImageName dt:dt="string">mfeesp.exe</ImageName><ProcessID dt:dt="string">2836</ProcessID><WorkingSetSizeKB dt:dt="string"> </WorkingSetSizeKB><ImageFullName dt:dt="string"> </ImageFullName><ImageSize dt:dt="string"> </ImageSize><FileVersion dt:dt="string"> </FileVersion><LastModifiedDateTime dt:dt="string"> </LastModifiedDateTime></RunningApplication><RunningApplication><ImageName dt:dt="string">DCPSysMgrSvc.exe</ImageName><ProcessID dt:dt="string">3116</ProcessID><WorkingSetSizeKB dt:dt="string"> </WorkingSetSizeKB><ImageFullName dt:dt="string"> </ImageFullName><ImageSize dt:dt="string"> </ImageSize><FileVersion dt:dt="string"> </FileVersion><LastModifiedDateTime dt:dt="string"> </LastModifiedDateTime></RunningApplication><RunningApplication><ImageName dt:dt="string">mfetp.exe</ImageName><ProcessID dt:dt="string">3124</ProcessID><WorkingSetSizeKB dt:dt="string"> </WorkingSetSizeKB><ImageFullName dt:dt="string"> </ImageFullName><ImageSize dt:dt="string"> </ImageSize><FileVersion dt:dt="string"> </FileVersion><LastModifiedDateTime dt:dt="string"> </LastModifiedDateTime></RunningApplication><RunningApplication><ImageName dt:dt="string">LogMeIn.exe</ImageName><ProcessID dt:dt="string">3184</ProcessID><WorkingSetSizeKB dt:dt="string"> </WorkingSetSizeKB><ImageFullName dt:dt="string"> </ImageFullName><ImageSize dt:dt="string"> </ImageSize><FileVersion dt:dt="string"> </FileVersion><LastModifiedDateTime dt:dt="string"> </LastModifiedDateTime></RunningApplication><RunningApplication><ImageName dt:dt="string">svcGenericHost.exe</ImageName><ProcessID dt:dt="string">3692</ProcessID><WorkingSetSizeKB dt:dt="string"> </WorkingSetSizeKB><ImageFullName dt:dt="string"> </ImageFullName><ImageSize dt:dt="string"> </ImageSize><FileVersion dt:dt="string"> </FileVersion><LastModifiedDateTime dt:dt="string"> </LastModifiedDateTime></RunningApplication><RunningApplication><ImageName dt:dt="string">TmListen.exe</ImageName><ProcessID dt:dt="string">4016</ProcessID><WorkingSetSizeKB dt:dt="string"> </WorkingSetSizeKB><ImageFullName dt:dt="string"> </ImageFullName><ImageSize dt:dt="string"> </ImageSize><FileVersion dt:dt="string"> </FileVersion><LastModifiedDateTime dt:dt="string"> </LastModifiedDateTime></RunningApplication><RunningApplication><ImageName dt:dt="string">HostedAgent.exe</ImageName><ProcessID dt:dt="string">3832</ProcessID><WorkingSetSizeKB dt:dt="string"> </WorkingSetSizeKB><ImageFullName dt:dt="string"> </ImageFullName><ImageSize dt:dt="string"> </ImageSize><FileVersion dt:dt="string"> </FileVersion><LastModifiedDateTime dt:dt="string"> </LastModifiedDateTime></RunningApplication><RunningApplication><ImageName dt:dt="string">conhost.exe</ImageName><ProcessID dt:dt="string">3844</ProcessID><WorkingSetSizeKB dt:dt="string"> </WorkingSetSizeKB><ImageFullName dt:dt="string"> </ImageFullName><ImageSize dt:dt="string"> </ImageSize><FileVersion dt:dt="string"> </FileVersion><LastModifiedDateTime dt:dt="string"> </LastModifiedDateTime></RunningApplication><RunningApplication><ImageName dt:dt="string">mfecanary.exe</ImageName><ProcessID dt:dt="string">3776</ProcessID><WorkingSetSizeKB dt:dt="string"> </WorkingSetSizeKB><ImageFullName dt:dt="string"> </ImageFullName><ImageSize dt:dt="string"> </ImageSize><FileVersion dt:dt="string"> </FileVersion><LastModifiedDateTime dt:dt="string"> </LastModifiedDateTime></RunningApplication><RunningApplication><ImageName dt:dt="string">conhost.exe</ImageName><ProcessID dt:dt="string">4028</ProcessID><WorkingSetSizeKB dt:dt="string"> </WorkingSetSizeKB><ImageFullName dt:dt="string"> </ImageFullName><ImageSize dt:dt="string"> </ImageSize><FileVersion dt:dt="string"> </FileVersion><LastModifiedDateTime dt:dt="string"> </LastModifiedDateTime></RunningApplication><RunningApplication><ImageName dt:dt="string">macompatsvc.exe</ImageName><ProcessID dt:dt="string">4908</ProcessID><WorkingSetSizeKB dt:dt="string"> </WorkingSetSizeKB><ImageFullName dt:dt="string"> </ImageFullName><ImageSize dt:dt="string"> </ImageSize><FileVersion dt:dt="string"> </FileVersion><LastModifiedDateTime dt:dt="string"> </LastModifiedDateTime></RunningApplication><RunningApplication><ImageName dt:dt="string">TMBMSRV.exe</ImageName><ProcessID dt:dt="string">5004</ProcessID><WorkingSetSizeKB dt:dt="string"> </WorkingSetSizeKB><ImageFullName dt:dt="string"> </ImageFullName><ImageSize dt:dt="string"> </ImageSize><FileVersion dt:dt="string"> </FileVersion><LastModifiedDateTime dt:dt="string"> </LastModifiedDateTime></RunningApplication><RunningApplication><ImageName dt:dt="string">svchost.exe</ImageName><ProcessID dt:dt="string">3060</ProcessID><WorkingSetSizeKB dt:dt="string"> </WorkingSetSizeKB><ImageFullName dt:dt="string"> </ImageFullName><ImageSize dt:dt="string"> </ImageSize><FileVersion dt:dt="string"> </FileVersion><LastModifiedDateTime dt:dt="string"> </LastModifiedDateTime></RunningApplication><RunningApplication><ImageName dt:dt="string">WUDFHost.exe</ImageName><ProcessID dt:dt="string">4688</ProcessID><WorkingSetSizeKB dt:dt="string"> </WorkingSetSizeKB><ImageFullName dt:dt="string"> </ImageFullName><ImageSize dt:dt="string"> </ImageSize><FileVersion dt:dt="string"> </FileVersion><LastModifiedDateTime dt:dt="string"> </LastModifiedDateTime></RunningApplication><RunningApplication><ImageName dt:dt="string">svchost.exe</ImageName><ProcessID dt:dt="string">4756</ProcessID><WorkingSetSizeKB dt:dt="string"> </WorkingSetSizeKB><ImageFullName dt:dt="string"> </ImageFullName><ImageSize dt:dt="string"> </ImageSize><FileVersion dt:dt="string"> </FileVersion><LastModifiedDateTime dt:dt="string"> </LastModifiedDateTime></RunningApplication><RunningApplication><ImageName dt:dt="string">SearchIndexer.exe</ImageName><ProcessID dt:dt="string">904</ProcessID><WorkingSetSizeKB dt:dt="string"> </WorkingSetSizeKB><ImageFullName dt:dt="string"> </ImageFullName><ImageSize dt:dt="string"> </ImageSize><FileVersion dt:dt="string"> </FileVersion><LastModifiedDateTime dt:dt="string"> </LastModifiedDateTime></RunningApplication><RunningApplication><ImageName dt:dt="string">taskhost.exe</ImageName><ProcessID dt:dt="string">5792</ProcessID><WorkingSetSizeKB dt:dt="string">13377</WorkingSetSizeKB><ImageFullName dt:dt="string"> </ImageFullName><ImageSize dt:dt="string"> </ImageSize><FileVersion dt:dt="string"> </FileVersion><LastModifiedDateTime dt:dt="string"> </LastModifiedDateTime></RunningApplication><RunningApplication><ImageName dt:dt="string">dwm.exe</ImageName><ProcessID dt:dt="string">6096</ProcessID><WorkingSetSizeKB dt:dt="string">21913</WorkingSetSizeKB><ImageFullName dt:dt="string"> </ImageFullName><ImageSize dt:dt="string"> </ImageSize><FileVersion dt:dt="string"> </FileVersion><LastModifiedDateTime dt:dt="string"> </LastModifiedDateTime></RunningApplication><RunningApplication><ImageName dt:dt="string">explorer.exe</ImageName><ProcessID dt:dt="string">6108</ProcessID><WorkingSetSizeKB dt:dt="string">400973</WorkingSetSizeKB><ImageFullName dt:dt="string"> </ImageFullName><ImageSize dt:dt="string"> </ImageSize><FileVersion dt:dt="string"> </FileVersion><LastModifiedDateTime dt:dt="string"> </LastModifiedDateTime></RunningApplication><RunningApplication><ImageName dt:dt="string">Apoint.exe</ImageName><ProcessID dt:dt="string">5304</ProcessID><WorkingSetSizeKB dt:dt="string">10928</WorkingSetSizeKB><ImageFullName dt:dt="string"> </ImageFullName><ImageSize dt:dt="string"> </ImageSize><FileVersion dt:dt="string"> </FileVersion><LastModifiedDateTime dt:dt="string"> </LastModifiedDateTime></RunningApplication><RunningApplication><ImageName dt:dt="string">sttray64.exe</ImageName><ProcessID dt:dt="string">1668</ProcessID><WorkingSetSizeKB dt:dt="string">17174</WorkingSetSizeKB><ImageFullName dt:dt="string"> </ImageFullName><ImageSize dt:dt="string"> </ImageSize><FileVersion dt:dt="string"> </FileVersion><LastModifiedDateTime dt:dt="string"> </LastModifiedDateTime></RunningApplication><RunningApplication><ImageName dt:dt="string">igfxtray.exe</ImageName><ProcessID dt:dt="string">2064</ProcessID><WorkingSetSizeKB dt:dt="string">8069</WorkingSetSizeKB><ImageFullName dt:dt="string"> </ImageFullName><ImageSize dt:dt="string"> </ImageSize><FileVersion dt:dt="string"> </FileVersion><LastModifiedDateTime dt:dt="string"> </LastModifiedDateTime></RunningApplication><RunningApplication><ImageName dt:dt="string">hkcmd.exe</ImageName><ProcessID dt:dt="string">5556</ProcessID><WorkingSetSizeKB dt:dt="string">11444</WorkingSetSizeKB><ImageFullName dt:dt="string"> </ImageFullName><ImageSize dt:dt="string"> </ImageSize><FileVersion dt:dt="string"> </FileVersion><LastModifiedDateTime dt:dt="string"> </LastModifiedDateTime></RunningApplication><RunningApplication><ImageName dt:dt="string">igfxpers.exe</ImageName><ProcessID dt:dt="string">3796</ProcessID><WorkingSetSizeKB dt:dt="string">10129</WorkingSetSizeKB><ImageFullName dt:dt="string"> </ImageFullName><ImageSize dt:dt="string"> </ImageSize><FileVersion dt:dt="string"> </FileVersion><LastModifiedDateTime dt:dt="string"> </LastModifiedDateTime></RunningApplication><RunningApplication><ImageName dt:dt="string">Dell.ControlPoint.exe</ImageName><ProcessID dt:dt="string">3080</ProcessID><WorkingSetSizeKB dt:dt="string">55795</WorkingSetSizeKB><ImageFullName dt:dt="string"> </ImageFullName><ImageSize dt:dt="string"> </ImageSize><FileVersion dt:dt="string"> </FileVersion><LastModifiedDateTime dt:dt="string"> </LastModifiedDateTime></RunningApplication><RunningApplication><ImageName dt:dt="string">BcmDeviceAndTaskStatusService.exe</ImageName><ProcessID dt:dt="string">5784</ProcessID><WorkingSetSizeKB dt:dt="string">37527</WorkingSetSizeKB><ImageFullName dt:dt="string"> </ImageFullName><ImageSize dt:dt="string"> </ImageSize><FileVersion dt:dt="string"> </FileVersion><LastModifiedDateTime dt:dt="string"> </LastModifiedDateTime></RunningApplication><RunningApplication><ImageName dt:dt="string">LogMeInSystray.exe</ImageName><ProcessID dt:dt="string">5892</ProcessID><WorkingSetSizeKB dt:dt="string">16015</WorkingSetSizeKB><ImageFullName dt:dt="string"> </ImageFullName><ImageSize dt:dt="string"> </ImageSize><FileVersion dt:dt="string"> </FileVersion><LastModifiedDateTime dt:dt="string"> </LastModifiedDateTime></RunningApplication><RunningApplication><ImageName dt:dt="string">SystemTray64.exe</ImageName><ProcessID dt:dt="string">5952</ProcessID><WorkingSetSizeKB dt:dt="string">9084</WorkingSetSizeKB><ImageFullName dt:dt="string"> </ImageFullName><ImageSize dt:dt="string"> </ImageSize><FileVersion dt:dt="string"> </FileVersion><LastModifiedDateTime dt:dt="string"> </LastModifiedDateTime></RunningApplication><RunningApplication><ImageName dt:dt="string">ApMsgFwd.exe</ImageName><ProcessID dt:dt="string">1000</ProcessID><WorkingSetSizeKB dt:dt="string"> </WorkingSetSizeKB><ImageFullName dt:dt="string"> </ImageFullName><ImageSize dt:dt="string"> </ImageSize><FileVersion dt:dt="string"> </FileVersion><LastModifiedDateTime dt:dt="string"> </LastModifiedDateTime></RunningApplication><RunningApplication><ImageName dt:dt="string">ApntEx.exe</ImageName><ProcessID dt:dt="string">2920</ProcessID><WorkingSetSizeKB dt:dt="string">6545</WorkingSetSizeKB><ImageFullName dt:dt="string"> </ImageFullName><ImageSize dt:dt="string"> </ImageSize><FileVersion dt:dt="string"> </FileVersion><LastModifiedDateTime dt:dt="string"> </LastModifiedDateTime></RunningApplication><RunningApplication><ImageName dt:dt="string">conhost.exe</ImageName><ProcessID dt:dt="string">4828</ProcessID><WorkingSetSizeKB dt:dt="string">5132</WorkingSetSizeKB><ImageFullName dt:dt="string"> </ImageFullName><ImageSize dt:dt="string"> </ImageSize><FileVersion dt:dt="string"> </FileVersion><LastModifiedDateTime dt:dt="string"> </LastModifiedDateTime></RunningApplication><RunningApplication><ImageName dt:dt="string">BTTray.exe</ImageName><ProcessID dt:dt="string">4420</ProcessID><WorkingSetSizeKB dt:dt="string">12857</WorkingSetSizeKB><ImageFullName dt:dt="string"> </ImageFullName><ImageSize dt:dt="string"> </ImageSize><FileVersion dt:dt="string"> </FileVersion><LastModifiedDateTime dt:dt="string"> </LastModifiedDateTime></RunningApplication><RunningApplication><ImageName dt:dt="string">hidfind.exe</ImageName><ProcessID dt:dt="string">6128</ProcessID><WorkingSetSizeKB dt:dt="string">5087</WorkingSetSizeKB><ImageFullName dt:dt="string"> </ImageFullName><ImageSize dt:dt="string"> </ImageSize><FileVersion dt:dt="string"> </FileVersion><LastModifiedDateTime dt:dt="string"> </LastModifiedDateTime></RunningApplication><RunningApplication><ImageName dt:dt="string">DCPSysMgr.exe</ImageName><ProcessID dt:dt="string">1864</ProcessID><WorkingSetSizeKB dt:dt="string">12550</WorkingSetSizeKB><ImageFullName dt:dt="string"> </ImageFullName><ImageSize dt:dt="string"> </ImageSize><FileVersion dt:dt="string"> </FileVersion><LastModifiedDateTime dt:dt="string"> </LastModifiedDateTime></RunningApplication><RunningApplication><ImageName dt:dt="string">IAStorIcon.exe</ImageName><ProcessID dt:dt="string">2408</ProcessID><WorkingSetSizeKB dt:dt="string">24317</WorkingSetSizeKB><ImageFullName dt:dt="string">C:\Program Files (x86)\Intel\Intel(R) Rapid Storage Technology\IAStorIcon.exe</ImageFullName><ImageSize dt:dt="string">284696</ImageSize><FileVersion dt:dt="string">9.6.0.1014</FileVersion><LastModifiedDateTime dt:dt="string">03/04/2010 02:16:04</LastModifiedDateTime></RunningApplication><RunningApplication><ImageName dt:dt="string">PDVDDXSrv.exe</ImageName><ProcessID dt:dt="string">6064</ProcessID><WorkingSetSizeKB dt:dt="string">9232</WorkingSetSizeKB><ImageFullName dt:dt="string">C:\Program Files (x86)\CyberLink\PowerDVD DX\PDVDDXSrv.exe</ImageFullName><ImageSize dt:dt="string">140520</ImageSize><FileVersion dt:dt="string">8.3.6029.0</FileVersion><LastModifiedDateTime dt:dt="string">12/29/2009 22:35:38</LastModifiedDateTime></RunningApplication><RunningApplication><ImageName dt:dt="string">PccNtMon.exe</ImageName><ProcessID dt:dt="string">5296</ProcessID><WorkingSetSizeKB dt:dt="string">4882</WorkingSetSizeKB><ImageFullName dt:dt="string"> </ImageFullName><ImageSize dt:dt="string"> </ImageSize><FileVersion dt:dt="string"> </FileVersion><LastModifiedDateTime dt:dt="string"> </LastModifiedDateTime></RunningApplication><RunningApplication><ImageName dt:dt="string">UpdaterUI.exe</ImageName><ProcessID dt:dt="string">6052</ProcessID><WorkingSetSizeKB dt:dt="string">6144</WorkingSetSizeKB><ImageFullName dt:dt="string">C:\Program Files (x86)\McAfee\Common Framework\x86\UpdaterUI.exe</ImageFullName><ImageSize dt:dt="string">516432</ImageSize><FileVersion dt:dt="string">5.0.4.283</FileVersion><LastModifiedDateTime dt:dt="string">07/29/2016 11:11:06</LastModifiedDateTime></RunningApplication><RunningApplication><ImageName dt:dt="string">TdmNotify.exe</ImageName><ProcessID dt:dt="string">5628</ProcessID><WorkingSetSizeKB dt:dt="string"> </WorkingSetSizeKB><ImageFullName dt:dt="string"> </ImageFullName><ImageSize dt:dt="string"> </ImageSize><FileVersion dt:dt="string"> </FileVersion><LastModifiedDateTime dt:dt="string"> </LastModifiedDateTime></RunningApplication><RunningApplication><ImageName dt:dt="string">tmPfw.exe</ImageName><ProcessID dt:dt="string">2724</ProcessID><WorkingSetSizeKB dt:dt="string"> </WorkingSetSizeKB><ImageFullName dt:dt="string"> </ImageFullName><ImageSize dt:dt="string"> </ImageSize><FileVersion dt:dt="string"> </FileVersion><LastModifiedDateTime dt:dt="string"> </LastModifiedDateTime></RunningApplication><RunningApplication><ImageName dt:dt="string">igfxext.exe</ImageName><ProcessID dt:dt="string">1620</ProcessID><WorkingSetSizeKB dt:dt="string">6959</WorkingSetSizeKB><ImageFullName dt:dt="string"> </ImageFullName><ImageSize dt:dt="string"> </ImageSize><FileVersion dt:dt="string"> </FileVersion><LastModifiedDateTime dt:dt="string"> </LastModifiedDateTime></RunningApplication><RunningApplication><ImageName dt:dt="string">igfxsrvc.exe</ImageName><ProcessID dt:dt="string">4164</ProcessID><WorkingSetSizeKB dt:dt="string">7417</WorkingSetSizeKB><ImageFullName dt:dt="string"> </ImageFullName><ImageSize dt:dt="string"> </ImageSize><FileVersion dt:dt="string"> </FileVersion><LastModifiedDateTime dt:dt="string"> </LastModifiedDateTime></RunningApplication><RunningApplication><ImageName dt:dt="string">Dropbox.exe</ImageName><ProcessID dt:dt="string">6068</ProcessID><WorkingSetSizeKB dt:dt="string">121446</WorkingSetSizeKB><ImageFullName dt:dt="string">C:\Users\MFYS\AppData\Roaming\Dropbox\bin\Dropbox.exe</ImageFullName><ImageSize dt:dt="string">25838592</ImageSize><FileVersion dt:dt="string">15.4.22.0</FileVersion><LastModifiedDateTime dt:dt="string">11/28/2016 15:16:04</LastModifiedDateTime></RunningApplication><RunningApplication><ImageName dt:dt="string">rundll32.exe</ImageName><ProcessID dt:dt="string">6316</ProcessID><WorkingSetSizeKB dt:dt="string">34709</WorkingSetSizeKB><ImageFullName dt:dt="string">C:\Windows\SysWOW64\RunDll32.exe</ImageFullName><ImageSize dt:dt="string">44544</ImageSize><FileVersion dt:dt="string">6.1.7600.16385</FileVersion><LastModifiedDateTime dt:dt="string">07/14/2009 03:14:31</LastModifiedDateTime></RunningApplication><RunningApplication><ImageName dt:dt="string">mctray.exe</ImageName><ProcessID dt:dt="string">6388</ProcessID><WorkingSetSizeKB dt:dt="string">2760</WorkingSetSizeKB><ImageFullName dt:dt="string">C:\Program Files (x86)\McAfee\Common Framework\x86\McTray.exe</ImageFullName><ImageSize dt:dt="string">91984</ImageSize><FileVersion dt:dt="string">2.2.0.502</FileVersion><LastModifiedDateTime dt:dt="string">06/30/2016 03:54:32</LastModifiedDateTime></RunningApplication><RunningApplication><ImageName dt:dt="string">mfevtps.exe</ImageName><ProcessID dt:dt="string">6664</ProcessID><WorkingSetSizeKB dt:dt="string"> </WorkingSetSizeKB><ImageFullName dt:dt="string"> </ImageFullName><ImageSize dt:dt="string"> </ImageSize><FileVersion dt:dt="string"> </FileVersion><LastModifiedDateTime dt:dt="string"> </LastModifiedDateTime></RunningApplication><RunningApplication><ImageName dt:dt="string">IAStorDataMgrSvc.exe</ImageName><ProcessID dt:dt="string">6952</ProcessID><WorkingSetSizeKB dt:dt="string"> </WorkingSetSizeKB><ImageFullName dt:dt="string"> </ImageFullName><ImageSize dt:dt="string"> </ImageSize><FileVersion dt:dt="string"> </FileVersion><LastModifiedDateTime dt:dt="string"> </LastModifiedDateTime></RunningApplication><RunningApplication><ImageName dt:dt="string">LMS.exe</ImageName><ProcessID dt:dt="string">7028</ProcessID><WorkingSetSizeKB dt:dt="string"> </WorkingSetSizeKB><ImageFullName dt:dt="string"> </ImageFullName><ImageSize dt:dt="string"> </ImageSize><FileVersion dt:dt="string"> </FileVersion><LastModifiedDateTime dt:dt="string"> </LastModifiedDateTime></RunningApplication><RunningApplication><ImageName dt:dt="string">wmpnetwk.exe</ImageName><ProcessID dt:dt="string">7100</ProcessID><WorkingSetSizeKB dt:dt="string"> </WorkingSetSizeKB><ImageFullName dt:dt="string"> </ImageFullName><ImageSize dt:dt="string"> </ImageSize><FileVersion dt:dt="string"> </FileVersion><LastModifiedDateTime dt:dt="string"> </LastModifiedDateTime></RunningApplication><RunningApplication><ImageName dt:dt="string">UNS.exe</ImageName><ProcessID dt:dt="string">6876</ProcessID><WorkingSetSizeKB dt:dt="string"> </WorkingSetSizeKB><ImageFullName dt:dt="string"> </ImageFullName><ImageSize dt:dt="string"> </ImageSize><FileVersion dt:dt="string"> </FileVersion><LastModifiedDateTime dt:dt="string"> </LastModifiedDateTime></RunningApplication><RunningApplication><ImageName dt:dt="string">CNTAoSMgr.exe</ImageName><ProcessID dt:dt="string">4832</ProcessID><WorkingSetSizeKB dt:dt="string"> </WorkingSetSizeKB><ImageFullName dt:dt="string"> </ImageFullName><ImageSize dt:dt="string"> </ImageSize><FileVersion dt:dt="string"> </FileVersion><LastModifiedDateTime dt:dt="string"> </LastModifiedDateTime></RunningApplication><RunningApplication><ImageName dt:dt="string">conhost.exe</ImageName><ProcessID dt:dt="string">3212</ProcessID><WorkingSetSizeKB dt:dt="string"> </WorkingSetSizeKB><ImageFullName dt:dt="string"> </ImageFullName><ImageSize dt:dt="string"> </ImageSize><FileVersion dt:dt="string"> </FileVersion><LastModifiedDateTime dt:dt="string"> </LastModifiedDateTime></RunningApplication><RunningApplication><ImageName dt:dt="string">PrivacyIconClient.exe</ImageName><ProcessID dt:dt="string">656</ProcessID><WorkingSetSizeKB dt:dt="string">31809</WorkingSetSizeKB><ImageFullName dt:dt="string"> </ImageFullName><ImageSize dt:dt="string"> </ImageSize><FileVersion dt:dt="string"> </FileVersion><LastModifiedDateTime dt:dt="string"> </LastModifiedDateTime></RunningApplication><RunningApplication><ImageName dt:dt="string">WmiPrvSE.exe</ImageName><ProcessID dt:dt="string">1140</ProcessID><WorkingSetSizeKB dt:dt="string"> </WorkingSetSizeKB><ImageFullName dt:dt="string"> </ImageFullName><ImageSize dt:dt="string"> </ImageSize><FileVersion dt:dt="string"> </FileVersion><LastModifiedDateTime dt:dt="string"> </LastModifiedDateTime></RunningApplication><RunningApplication><ImageName dt:dt="string">WmiPrvSE.exe</ImageName><ProcessID dt:dt="string">8124</ProcessID><WorkingSetSizeKB dt:dt="string"> </WorkingSetSizeKB><ImageFullName dt:dt="string"> </ImageFullName><ImageSize dt:dt="string"> </ImageSize><FileVersion dt:dt="string"> </FileVersion><LastModifiedDateTime dt:dt="string"> </LastModifiedDateTime></RunningApplication><RunningApplication><ImageName dt:dt="string">E-Run.exe</ImageName><ProcessID dt:dt="string">5956</ProcessID><WorkingSetSizeKB dt:dt="string">71749</WorkingSetSizeKB><ImageFullName dt:dt="string">C:\Program Files (x86)\PST\E-Prime 2.0\Program\E-Run.exe</ImageFullName><ImageSize dt:dt="string">672552</ImageSize><FileVersion dt:dt="string">2.0.10.250</FileVersion><LastModifiedDateTime dt:dt="string">10/14/2013 17:24:30</LastModifiedDateTime></RunningApplication><RunningApplication><ImageName dt:dt="string">audiodg.exe</ImageName><ProcessID dt:dt="string">3536</ProcessID><WorkingSetSizeKB dt:dt="string"> </WorkingSetSizeKB><ImageFullName dt:dt="string"> </ImageFullName><ImageSize dt:dt="string"> </ImageSize><FileVersion dt:dt="string"> </FileVersion><LastModifiedDateTime dt:dt="string"> </LastModifiedDateTime></RunningApplication><RunningApplication><ImageName dt:dt="string">SearchProtocolHost.exe</ImageName><ProcessID dt:dt="string">7400</ProcessID><WorkingSetSizeKB dt:dt="string"> </WorkingSetSizeKB><ImageFullName dt:dt="string"> </ImageFullName><ImageSize dt:dt="string"> </ImageSize><FileVersion dt:dt="string"> </FileVersion><LastModifiedDateTime dt:dt="string"> </LastModifiedDateTime></RunningApplication><RunningApplication><ImageName dt:dt="string">SearchFilterHost.exe</ImageName><ProcessID dt:dt="string">7640</ProcessID><WorkingSetSizeKB dt:dt="string"> </WorkingSetSizeKB><ImageFullName dt:dt="string"> </ImageFullName><ImageSize dt:dt="string"> </ImageSize><FileVersion dt:dt="string"> </FileVersion><LastModifiedDateTime dt:dt="string"> </LastModifiedDateTime></RunningApplication><RunningApplication><ImageName dt:dt="string">dllhost.exe</ImageName><ProcessID dt:dt="string">7428</ProcessID><WorkingSetSizeKB dt:dt="string">7143</WorkingSetSizeKB><ImageFullName dt:dt="string"> </ImageFullName><ImageSize dt:dt="string"> </ImageSize><FileVersion dt:dt="string"> </FileVersion><LastModifiedDateTime dt:dt="string"> </LastModifiedDateTime></RunningApplication></RunningApplications><OperatingSystem><Property><PropertyName dt:dt="string">Description</PropertyName><PropertyValue dt:dt="string">Windows 7</PropertyValue></Property><Property><PropertyName dt:dt="string">VersionMajor</PropertyName><PropertyValue>6</PropertyValue></Property><Property><PropertyName dt:dt="string">VersionMinor</PropertyName><PropertyValue>1</PropertyValue></Property><Property><PropertyName dt:dt="string">BuildNumber</PropertyName><PropertyValue>7601</PropertyValue></Property><Property><PropertyName dt:dt="string">PlatformNumber</PropertyName><PropertyValue>2</PropertyValue></Property><Property><PropertyName dt:dt="string">VersionExtra</PropertyName><PropertyValue dt:dt="string">Service Pack 1</PropertyValue></Property><Property><PropertyName dt:dt="string">ServicePackMajor</PropertyName><PropertyValue dt:dt="int">1</PropertyValue></Property><Property><PropertyName dt:dt="string">ServicePackMinor</PropertyName><PropertyValue dt:dt="int">0</PropertyValue></Property><Property><PropertyName dt:dt="string">SuiteMask</PropertyName><PropertyValue dt:dt="int">256</PropertyValue></Property><Property><PropertyName dt:dt="string">ProductType</PropertyName><PropertyValue dt:dt="int">1</PropertyValue></Property><Property><PropertyName dt:dt="string">Reserved</PropertyName><PropertyValue dt:dt="int">0</PropertyValue></Property></OperatingSystem><BIOS><Type0><Property><PropertyName dt:dt="string">Vendor</PropertyName><PropertyValue dt:dt="string">Dell Inc.</PropertyValue></Property><Property><PropertyName dt:dt="string">BIOSVersion</PropertyName><PropertyValue dt:dt="string">A05</PropertyValue></Property><Property><PropertyName dt:dt="string">BIOSReleaseDate</PropertyName><PropertyValue dt:dt="string">08/10/2010</PropertyValue></Property></Type0><Type1><Property><PropertyName dt:dt="string">Manufacture</PropertyName><PropertyValue dt:dt="string">Dell Inc.</PropertyValue></Property><Property><PropertyName dt:dt="string">ProductName</PropertyName><PropertyValue dt:dt="string">Latitude E6510</PropertyValue></Property><Property><PropertyName dt:dt="string">Version</PropertyName><PropertyValue dt:dt="string">0001</PropertyValue></Property><Property><PropertyName dt:dt="string">SerialNumber</PropertyName><PropertyValue dt:dt="string">CNNKZN1</PropertyValue></Property></Type1><Type2><Property><PropertyName dt:dt="string">Manufacture</PropertyName><PropertyValue dt:dt="string">Dell Inc.</PropertyValue></Property><Property><PropertyName dt:dt="string">ProductName</PropertyName><PropertyValue dt:dt="string">02K3Y4</PropertyValue></Property><Property><PropertyName dt:dt="string">Version</PropertyName><PropertyValue dt:dt="string">A01</PropertyValue></Property><Property><PropertyName dt:dt="string">SerialNumber</PropertyName><PropertyValue dt:dt="string">/CNNKZN1/CN129610AK0302/</PropertyValue></Property><Property><PropertyName dt:dt="string">AssetTag</PropertyName><PropertyValue dt:dt="string"> </PropertyValue></Property></Type2><Type3><Property><PropertyName dt:dt="string">Manufacture</PropertyName><PropertyValue dt:dt="string">Dell Inc.</PropertyValue></Property><Property><PropertyName dt:dt="string">Version</PropertyName><PropertyValue dt:dt="string"> </PropertyValue></Property><Property><PropertyName dt:dt="string">SerialNumber</PropertyName><PropertyValue dt:dt="string">CNNKZN1</PropertyValue></Property><Property><PropertyName dt:dt="string">AssetTag</PropertyName><PropertyValue dt:dt="string"></PropertyValue></Property></Type3></BIOS></Report>
