# Supplementary material for: Cognitive performance and brain dynamics during walking with a novel bionic foot: A pilot study
Source: PLoS One. 2019 Apr 3;14(4):e0214711. doi: 10.1371/journal.pone.0214711 (PMC6447229; doi:10.1371/journal.pone.0214711)
Supplement: S3 File — (ZIP) [file pone.0214711.s003.zip]

Archive with 9 entries (9 files):
- Able-bodied individuals Part 1/BART 141202016.eeg
- Able-bodied individuals Part 1/BART 141202016.vhdr
- Able-bodied individuals Part 1/BART 141202016.vmrk
- Able-bodied individuals Part 1/BEN 14120216.eeg
- Able-bodied individuals Part 1/BEN 14120216.vhdr
- Able-bodied individuals Part 1/BEN 14120216.vmrk
- Able-bodied individuals Part 1/BRUNO 09112016.eeg
- Able-bodied individuals Part 1/BRUNO 09112016.vhdr
- Able-bodied individuals Part 1/BRUNO 09112016.vmrk
