# Supplementary material for: Cognitive performance and brain dynamics during walking with a novel bionic foot: A pilot study
Source: PLoS One. 2019 Apr 3;14(4):e0214711. doi: 10.1371/journal.pone.0214711 (PMC6447229; doi:10.1371/journal.pone.0214711)
Supplement: S12 File — (ZIP) [file pone.0214711.s012.zip › TTA current part 3/STIJN 16122016.vmrk]

Brain Vision Data Exchange Marker File, Version 1.0

[Common Infos]
Codepage=UTF-8
DataFile=STIJN 16122016.eeg

[Marker Infos]
; Each entry: Mk<Marker number>=<Type>,<Description>,<Position in data points>,
; <Size in data points>, <Channel number (0 = marker is related to all channels)>
; Fields are delimited by commas, some fields might be omitted (empty).
; Commas in type or description text are coded as "\1".
Mk1=New Segment,,1,1,0,20161216090321200167
Mk2=Comment,actiCAP Data On,1,1,0
Mk3=Comment,1,38581,1,0
Mk4=Comment,2,110291,1,0
Mk5=Comment,3,123761,1,0
Mk6=Comment,STOP,131081,1,0
Mk7=Comment,3,161031,1,0
Mk8=Comment,4,232041,1,0
Mk9=Comment,5,242671,1,0
Mk10=Comment,6,310111,1,0
