# Supplementary material for: Cognitive performance and brain dynamics during walking with a novel bionic foot: A pilot study
Source: PLoS One. 2019 Apr 3;14(4):e0214711. doi: 10.1371/journal.pone.0214711 (PMC6447229; doi:10.1371/journal.pone.0214711)
Supplement: S14 File — (ZIP) [file pone.0214711.s014.zip › TTA novel part 2/JORIS 23112016.vhdr]

Brain Vision Data Exchange Header File Version 1.0
; Data created by the Vision Recorder

[Common Infos]
Codepage=UTF-8
DataFile=JORIS 23112016.eeg
MarkerFile=JORIS 23112016.vmrk
DataFormat=BINARY
; Data orientation: MULTIPLEXED=ch1,pt1, ch2,pt1 ...
DataOrientation=MULTIPLEXED
NumberOfChannels=35
; Sampling interval in microseconds
SamplingInterval=2000

[Binary Infos]
BinaryFormat=INT_16

[Channel Infos]
; Each entry: Ch<Channel number>=<Name>,<Reference channel name>,
; <Resolution in "Unit">,<Unit>, Future extensions..
; Fields are delimited by commas, some fields might be omitted (empty).
; Commas in channel names are coded as "\1".
Ch1=Fp1,,0.1,µV
Ch2=Fp2,,0.1,µV
Ch3=F7,,0.1,µV
Ch4=F3,,0.1,µV
Ch5=Fz,,0.1,µV
Ch6=F4,,0.1,µV
Ch7=F8,,0.1,µV
Ch8=FC5,,0.1,µV
Ch9=FC1,,0.1,µV
Ch10=FC2,,0.1,µV
Ch11=FC6,,0.1,µV
Ch12=T7,,0.1,µV
Ch13=C3,,0.1,µV
Ch14=Cz,,0.1,µV
Ch15=C4,,0.1,µV
Ch16=T8,,0.1,µV
Ch17=TP9,,0.1,µV
Ch18=CP5,,0.1,µV
Ch19=CP1,,0.1,µV
Ch20=CP2,,0.1,µV
Ch21=CP6,,0.1,µV
Ch22=TP10,,0.1,µV
Ch23=P7,,0.1,µV
Ch24=P3,,0.1,µV
Ch25=Pz,,0.1,µV
Ch26=P4,,0.1,µV
Ch27=P8,,0.1,µV
Ch28=PO9,,0.1,µV
Ch29=O1,,0.1,µV
Ch30=Oz,,0.1,µV
Ch31=O2,,0.1,µV
Ch32=PO10,,0.1,µV
Ch33=33,,0.1,µV
Ch34=34,,0.1,µV
Ch35=35,,0.1,µV

[Comment]

BrainVision Recorder Professional   -   V. 1.20.0601


A m p l i f i e r  S e t u p
============================
Number of channels: 35
Sampling Rate [Hz]: 500
Sampling Interval [µS]: 2000

Channels
--------
#     Name      Phys. Chn.    Resolution / Unit   Low Cutoff [s]   High Cutoff [Hz]   Notch [Hz]    Series Res. [kOhm] Gradient         Offset
1     Fp1         1                0.1 µV             10             1000              Off                0                 
2     Fp2         2                0.1 µV             10             1000              Off                0                 
3     F7          3                0.1 µV             10             1000              Off                0                 
4     F3          4                0.1 µV             10             1000              Off                0                 
5     Fz          5                0.1 µV             10             1000              Off                0                 
6     F4          6                0.1 µV             10             1000              Off                0                 
7     F8          7                0.1 µV             10             1000              Off                0                 
8     FC5         8                0.1 µV             10             1000              Off                0                 
9     FC1         9                0.1 µV             10             1000              Off                0                 
10    FC2         10               0.1 µV             10             1000              Off                0                 
11    FC6         11               0.1 µV             10             1000              Off                0                 
12    T7          12               0.1 µV             10             1000              Off                0                 
13    C3          13               0.1 µV             10             1000              Off                0                 
14    Cz          14               0.1 µV             10             1000              Off                0                 
15    C4          15               0.1 µV             10             1000              Off                0                 
16    T8          16               0.1 µV             10             1000              Off                0                 
17    TP9         17               0.1 µV             10             1000              Off                0                 
18    CP5         18               0.1 µV             10             1000              Off                0                 
19    CP1         19               0.1 µV             10             1000              Off                0                 
20    CP2         20               0.1 µV             10             1000              Off                0                 
21    CP6         21               0.1 µV             10             1000              Off                0                 
22    TP10        22               0.1 µV             10             1000              Off                0                 
23    P7          23               0.1 µV             10             1000              Off                0                 
24    P3          24               0.1 µV             10             1000              Off                0                 
25    Pz          25               0.1 µV             10             1000              Off                0                 
26    P4          26               0.1 µV             10             1000              Off                0                 
27    P8          27               0.1 µV             10             1000              Off                0                 
28    PO9         28               0.1 µV             10             1000              Off                0                 
29    O1          29               0.1 µV             10             1000              Off                0                 
30    Oz          30               0.1 µV             10             1000              Off                0                 
31    O2          31               0.1 µV             10             1000              Off                0                 
32    PO10        32               0.1 µV             10             1000              Off                0                 
33    33          33               0.1 µV             10             1000              Off                0                 
34    34          34               0.1 µV             10             1000              Off                0                 
35    35          35               0.1 µV             10             1000              Off                0                 

S o f t w a r e  F i l t e r s
==============================
Disabled


Impedances Imported from actiCAP Control Software:
Impedance [kOhm] at 14:04:11 :
Fp1:          2
Fp2:          0
F7:           3
F3:           5
Fz:           6
F4:           3
F8:           4
FC5:          5
FC1:          0
FC2:          1
FC6:          7
T7:           3
C3:          14
Cz:          13
C4:          12
T8:           5
TP9:          5
CP5:          5
CP1:          4
CP2:          6
CP6:          6
TP10:         4
P7:           7
P3:           6
Pz:           6
P4:           9
P8:           7
PO9:          5
O1:           5
Oz:           6
O2:           9
PO10:        10
Gnd:          5
Ref:          2
