# Supplementary material for: Cognitive performance and brain dynamics during walking with a novel bionic foot: A pilot study
Source: PLoS One. 2019 Apr 3;14(4):e0214711. doi: 10.1371/journal.pone.0214711 (PMC6447229; doi:10.1371/journal.pone.0214711)
Supplement: S15 File — (ZIP) [file pone.0214711.s015.zip]

Archive with 6 entries (6 files):
- TTA novel part 3/PATRICK 09122016.eeg
- TTA novel part 3/PATRICK 09122016.vhdr
- TTA novel part 3/PATRICK 09122016.vmrk
- TTA novel part 3/STIJN 2 16122016.eeg
- TTA novel part 3/STIJN 2 16122016.vhdr
- TTA novel part 3/STIJN 2 16122016.vmrk
